# Supplementary material for: A comprehensive approach for microbiota and health monitoring in mouse colonies using metagenomic shotgun sequencing
Source: Anim Microbiome. 2021 Jul 29;3:53. doi: 10.1186/s42523-021-00113-4 (PMC8323313; doi:10.1186/s42523-021-00113-4)
Supplement: Supplementary file 3 — Raw data form NGS analyses. The different lines represent the different species identified with the normalized counts. For each species there are 8 columns that describe the taxonomy (superkingdom, phylum, class, order, family, genus, species, Species ID). The following columns identify the reads of each sample. [file 42523_2021_113_MOESM3_ESM.xlsx]

## Sheet: Foglio1
Additional file 3. raw data form NGS analyses
superkingdom	phylum	class	order	family	genus	species	Species ID	P-01	P-02	P-03	P-04	P-05	P-06	P-09	P-10	P-11	P-12	P-13	P-14	P-15	R-20	R-21	R-22	R-23	R-24	36	39	41	42	43	44	45	P-109	P-111	P--6598	R-81	P-93	P-94	R-03	R-04	R-06	R-07	R-09	R-12	R-13	R-15	R-76r	P-76	R-77
Bacteria	Actinobacteria	Actinobacteria	Actinomycetales	Actinomycetaceae	Trueperella	Trueperella pyogenes	1661	0	0	0	0	0	0	0	0	0	0	0	0	0	0	0	0	0	0	0	660	30	0	10	0	0	0	0	0	80	120	40	70	140	130	180	370	0	10	0	60	0	40
Bacteria	Actinobacteria	Actinobacteria	Bifidobacteriales	Bifidobacteriaceae	Bifidobacterium	Bifidobacterium animalis	28025	0	110	30	50	190	530	40	230	110	570	490	0	0	50	0	0	0	0	0	0	0	570	580	50	0	80	0	0	0	0	0	0	0	0	0	0	10	560	0	0	0	0
Bacteria	Actinobacteria	Actinobacteria	Bifidobacteriales	Bifidobacteriaceae	Bifidobacterium	Bifidobacterium bifidum	1681	240	70	40	20	60	150	80	20	220	10	10	0	90	610	230	280	650	0	220	90	0	10	0	0	0	310	20	0	180	90	230	20	10	190	160	60	20	10	30	370	420	220
Bacteria	Actinobacteria	Actinobacteria	Bifidobacteriales	Bifidobacteriaceae	Bifidobacterium	Bifidobacterium breve	1685	0	0	130	30	540	0	1440	40	250	110	100	300	90	80	10	110	30	320	190	210	50	30	60	80	0	0	20	0	0	890	210	250	180	250	310	230	80	40	10	0	0	60
Bacteria	Actinobacteria	Actinobacteria	Bifidobacteriales	Bifidobacteriaceae	Bifidobacterium	Bifidobacterium catenulatum	1686	0	0	0	0	0	0	0	0	0	0	0	0	0	10	10	0	0	0	0	0	0	0	0	0	0	0	0	0	0	0	0	0	10	0	0	0	0	0	0	0	0	0
Bacteria	Actinobacteria	Actinobacteria	Bifidobacteriales	Bifidobacteriaceae	Bifidobacterium	Bifidobacterium choerinum	35760	0	0	0	0	0	0	0	0	0	0	10	0	0	80	10	0	0	170	0	0	0	0	0	0	0	0	0	0	0	0	0	0	0	0	0	0	0	0	0	0	0	0
Bacteria	Actinobacteria	Actinobacteria	Bifidobacteriales	Bifidobacteriaceae	Bifidobacterium	Bifidobacterium longum	216816	0	30	30	0	50	40	260	10	50	10	10	0	20	0	0	0	0	0	0	0	10	20	70	0	0	0	0	0	0	110	0	0	0	0	0	0	20	40	0	0	0	0
Bacteria	Actinobacteria	Actinobacteria	Bifidobacteriales	Bifidobacteriaceae	Bifidobacterium	Bifidobacterium pseudocatenulatum	28026	0	0	30	60	70	0	40	10	50	0	30	290	10	40	50	20	80	90	720	710	10	0	150	10	0	0	10	80	60	120	110	1940	1080	630	200	690	20	190	10	80	30	0
Bacteria	Actinobacteria	Actinobacteria	Bifidobacteriales	Bifidobacteriaceae	Bifidobacterium	Bifidobacterium pseudolongum	1694	2340	10250	3750	4550	20450	67140	3090	29150	14730	53880	80250	18040	0	20910	740	20	10	8550	0	0	1780	11490	10290	3310	0	6340	10	1150	20	810	2270	0	0	0	0	0	5130	9570	0	0	0	0
Bacteria	Actinobacteria	Actinobacteria	Bifidobacteriales	Bifidobacteriaceae	Parascardovia	Parascardovia denticolens	78258	0	0	0	0	0	0	0	0	0	0	0	0	0	0	0	0	0	0	0	0	0	0	0	0	0	0	0	0	30	0	0	0	0	0	0	0	0	0	0	0	0	0
Bacteria	Actinobacteria	Actinobacteria	Corynebacteriales	Corynebacteriaceae	Corynebacterium	Corynebacterium matruchotii	43768	0	0	0	0	0	0	0	0	0	0	0	0	0	0	0	0	0	0	0	0	0	0	0	0	0	0	0	0	0	0	0	0	0	0	0	0	0	0	0	240	0	0
Bacteria	Actinobacteria	Actinobacteria	Micrococcales	Microbacteriaceae	Clavibacter	Clavibacter michiganensis	28447	0	0	0	0	0	0	0	0	0	0	0	0	0	0	0	0	0	0	0	0	0	0	0	0	0	0	0	0	0	0	0	0	0	0	0	60	0	0	0	0	0	0
Bacteria	Actinobacteria	Actinobacteria	Micrococcales	Microbacteriaceae	Microbacterium	Microbacterium foliorum	104336	0	0	0	0	0	0	0	0	0	0	0	0	0	0	0	0	0	0	0	0	20	0	0	0	0	0	0	0	0	0	0	0	0	0	0	0	0	0	0	0	0	0
Bacteria	Actinobacteria	Actinobacteria	Micrococcales	Microbacteriaceae	Microbacterium	Microbacterium paraoxydans	199592	0	0	0	0	0	0	0	0	0	0	180	0	0	0	0	0	0	0	0	0	0	0	0	0	0	0	0	0	0	0	0	0	0	0	0	0	0	0	0	0	0	0
Bacteria	Actinobacteria	Actinobacteria	Micrococcales	Microbacteriaceae	Microbacterium	Microbacterium sp. BH-3-3-3	1906742	0	0	0	0	0	0	0	0	0	0	0	0	0	0	0	0	0	0	0	0	0	0	0	0	0	0	0	0	0	0	0	0	0	0	110	0	0	0	0	0	0	0
Bacteria	Actinobacteria	Actinobacteria	Micrococcales	Microbacteriaceae	Rathayibacter	Rathayibacter festucae	110937	0	0	0	0	0	0	0	0	0	0	0	0	0	0	0	0	10	0	0	0	0	0	0	0	0	0	0	0	0	0	0	0	0	0	0	0	0	0	0	0	0	0
Bacteria	Actinobacteria	Actinobacteria	Micrococcales	Micrococcaceae	Glutamicibacter	Glutamicibacter creatinolyticus	162496	0	0	0	0	0	0	0	0	0	0	0	0	0	0	10	0	0	0	0	0	0	0	0	0	0	0	0	0	0	0	0	0	0	0	0	0	0	0	0	0	0	0
Bacteria	Actinobacteria	Actinobacteria	Micrococcales	Micrococcaceae	Micrococcus	Micrococcus luteus	1270	0	0	0	0	0	0	0	0	0	10	40	0	10	0	0	0	0	0	0	0	10	0	0	0	0	0	0	0	0	0	0	0	0	0	50	30	0	0	0	0	0	0
Bacteria	Actinobacteria	Actinobacteria	Micrococcales	Micrococcaceae	Rothia	Rothia dentocariosa	2047	0	0	0	0	0	0	0	0	0	0	0	0	0	0	0	0	0	0	0	0	0	0	0	0	0	0	0	0	0	0	0	0	0	0	0	0	0	0	0	0	40	0
Bacteria	Actinobacteria	Actinobacteria	Micrococcales	Micrococcaceae	Rothia	Rothia mucilaginosa	43675	0	0	0	0	0	0	0	0	0	0	0	0	0	0	0	50	0	0	0	0	0	0	0	0	0	0	50	0	0	0	20	0	0	0	0	0	0	0	0	0	70	50
Bacteria	Actinobacteria	Actinobacteria	Propionibacteriales	Propionibacteriaceae	Cutibacterium	Cutibacterium acnes	1747	0	0	0	0	0	0	40	0	10	0	30	0	70	10	100	60	200	60	0	0	0	0	0	10	0	70	20	10	70	0	20	20	10	0	10	0	0	0	0	30	100	40
Bacteria	Actinobacteria	Actinobacteria	Propionibacteriales	Propionibacteriaceae	Cutibacterium	Cutibacterium granulosum	33011	0	0	0	0	0	0	0	0	0	0	0	0	0	0	0	0	0	20	0	0	0	0	0	0	0	0	0	0	0	0	0	0	0	0	0	0	0	0	0	0	0	0
Bacteria	Actinobacteria	Actinobacteria	Propionibacteriales	Propionibacteriaceae	Propionimicrobium	Propionimicrobium sp. Marseille-P3275	1871034	0	0	0	0	0	0	0	0	10	0	0	0	0	0	0	0	0	0	0	0	0	0	0	0	0	0	0	0	0	40	0	0	0	0	0	0	0	0	0	0	0	0
Bacteria	Actinobacteria	Actinobacteria	Propionibacteriales	Propionibacteriaceae	Pseudopropionibacterium	Pseudopropionibacterium propionicum	1750	0	0	0	0	0	0	0	0	0	0	0	0	0	0	0	0	0	0	0	0	0	0	0	0	0	0	0	0	0	0	0	0	0	0	0	0	0	0	0	0	30	0
Bacteria	Actinobacteria	Coriobacteriia	Coriobacteriales	Atopobiaceae	Libanicoccus	Libanicoccus massiliensis	1871022	40	0	0	0	0	0	0	0	30	0	20	0	20	0	0	0	0	0	270	0	10	20	20	0	0	0	0	0	0	30	130	870	650	20	20	30	10	10	0	50	70	0
Bacteria	Actinobacteria	Coriobacteriia	Coriobacteriales	Coriobacteriaceae	Collinsella	Collinsella aerofaciens	74426	0	0	0	0	0	0	0	0	0	0	0	0	10	0	0	0	0	0	0	0	0	0	0	0	0	0	0	0	0	0	0	0	0	0	0	0	0	0	0	0	0	0
Bacteria	Actinobacteria	Coriobacteriia	Eggerthellales	Eggerthellaceae	Adlercreutzia	Adlercreutzia equolifaciens	446660	0	0	40	0	0	40	70	20	20	10	10	0	40	50	0	0	0	0	0	0	10	20	50	10	60	10	0	0	0	0	0	0	0	0	0	0	10	60	80	0	0	0
Bacteria	Actinobacteria	Coriobacteriia	Eggerthellales	Eggerthellaceae	Denitrobacterium	Denitrobacterium detoxificans	79604	0	0	40	0	0	0	0	0	20	10	20	90	20	0	0	0	0	0	0	0	10	30	90	0	120	0	0	0	0	70	0	0	0	0	0	0	30	110	110	0	0	30
Bacteria	Actinobacteria	Coriobacteriia	Eggerthellales	Eggerthellaceae	Eggerthella	Eggerthella lenta	84112	0	0	0	0	0	0	0	0	0	0	0	0	0	0	0	0	0	0	0	0	0	0	10	0	20	0	0	0	0	40	0	0	0	0	0	0	0	10	10	0	0	0
Bacteria	Actinobacteria	Coriobacteriia	Eggerthellales	Eggerthellaceae	Gordonibacter	Gordonibacter pamelaeae	471189	0	0	0	0	0	0	0	30	0	0	0	0	10	0	0	0	0	0	0	0	0	0	0	0	0	0	0	0	0	0	0	0	0	0	0	0	0	0	0	0	0	0
Bacteria	Actinobacteria	Coriobacteriia	Eggerthellales	Eggerthellaceae	Phoenicibacter	Phoenicibacter congonensis	1944646	0	0	20	0	0	0	0	10	10	0	0	0	20	0	0	0	0	0	170	110	0	0	0	0	0	0	0	0	0	0	0	10	10	40	40	30	0	0	0	0	0	0
Bacteria	Bacteroidetes	Bacteroidia	Bacteroidales	Bacteroidaceae	Bacteroides	Bacteroides caccae	47678	270	520	380	310	410	430	40	130	200	120	120	90	360	1360	180	1470	620	590	0	0	1190	260	120	1080	820	300	2670	1870	90	140	760	0	0	0	0	0	370	150	720	150	90	50
Bacteria	Bacteroidetes	Bacteroidia	Bacteroidales	Bacteroidaceae	Bacteroides	Bacteroides caecimuris	1796613	37250	126060	85290	50110	47190	64450	36650	93730	48760	61710	45190	35810	69930	214980	24820	67990	51070	56610	11860	23860	113500	37220	35650	103110	84540	103360	272920	137160	55920	60440	105720	54390	51570	9020	14030	24760	53070	35080	86610	61900	75990	26750
Bacteria	Bacteroidetes	Bacteroidia	Bacteroidales	Bacteroidaceae	Bacteroides	Bacteroides cellulosilyticus	246787	30	100	120	190	70	160	50	470	20	180	10	0	110	500	280	210	600	370	0	0	150	90	300	190	90	280	160	470	40	220	290	0	0	0	0	0	260	300	210	80	160	50
Bacteria	Bacteroidetes	Bacteroidia	Bacteroidales	Bacteroidaceae	Bacteroides	Bacteroides coprosuis	151276	0	0	0	0	0	0	0	0	0	0	0	0	0	0	170	0	190	0	0	0	440	330	150	50	1050	0	0	0	20	0	0	0	0	0	0	0	350	130	930	0	0	0
Bacteria	Bacteroidetes	Bacteroidia	Bacteroidales	Bacteroidaceae	Bacteroides	Bacteroides dorei	357276	0	50	60	110	0	180	80	90	10	20	40	0	110	80	140	50	230	40	0	0	220	170	90	160	270	1240	700	840	380	910	1610	0	0	0	0	0	270	110	210	0	0	50
Bacteria	Bacteroidetes	Bacteroidia	Bacteroidales	Bacteroidaceae	Bacteroides	Bacteroides fragilis	817	3020	5070	3960	3480	2910	6150	2860	5380	2600	3900	1580	980	7800	5970	1510	1710	2920	2850	0	0	5780	3480	4920	2460	4110	7210	8990	9620	5970	10140	10510	30	80	0	0	20	4680	5220	3370	5250	4930	2590
Bacteria	Bacteroidetes	Bacteroidia	Bacteroidales	Bacteroidaceae	Bacteroides	Bacteroides helcogenes	290053	0	0	0	0	0	0	0	0	0	0	0	0	0	0	0	0	0	0	0	0	0	0	0	0	0	0	20	0	0	0	20	0	0	0	0	0	0	0	0	0	0	0
Bacteria	Bacteroidetes	Bacteroidia	Bacteroidales	Bacteroidaceae	Bacteroides	Bacteroides heparinolyticus	28113	0	0	10	0	0	20	0	20	10	0	0	0	40	140	50	90	50	0	0	0	50	10	0	50	40	20	160	90	0	70	50	0	0	0	0	0	10	10	40	0	0	0
Bacteria	Bacteroidetes	Bacteroidia	Bacteroidales	Bacteroidaceae	Bacteroides	Bacteroides ovatus	28116	500	1250	730	450	410	620	230	440	360	240	240	50	470	1910	350	2030	900	740	0	0	1510	310	320	1910	750	890	3550	1940	300	410	1060	0	0	0	0	0	510	330	850	2030	2500	1260
Bacteria	Bacteroidetes	Bacteroidia	Bacteroidales	Bacteroidaceae	Bacteroides	Bacteroides salanitronis	376805	60	260	350	310	110	250	90	250	110	180	190	60	170	70	150	50	50	220	0	180	130	90	100	60	110	240	330	250	0	230	220	580	650	130	110	330	120	100	80	20	60	0
Bacteria	Bacteroidetes	Bacteroidia	Bacteroidales	Bacteroidaceae	Bacteroides	Bacteroides sp. A1C1	2528203	420	870	510	160	460	110	1010	850	230	270	250	230	3220	1590	12590	80	34540	3080	0	0	7790	5080	2910	21560	23110	33620	11170	24110	7480	26450	40060	0	0	0	0	0	6610	3170	21980	660	340	60
Bacteria	Bacteroidetes	Bacteroidia	Bacteroidales	Bacteroidaceae	Bacteroides	Bacteroides thetaiotaomicron	818	260	510	460	440	210	580	280	190	200	110	120	60	490	1860	90	1220	990	570	0	0	1530	350	60	1370	840	1150	3900	1820	200	550	2890	0	0	0	0	0	470	60	900	120	110	200
Bacteria	Bacteroidetes	Bacteroidia	Bacteroidales	Bacteroidaceae	Bacteroides	Bacteroides vulgatus	821	2350	3250	3870	3390	2050	5150	2150	3710	2370	2060	2770	2130	8050	3620	8930	1750	16880	2520	0	210	7130	2350	2120	11430	8730	7960	9150	5570	5110	7420	11300	70	80	0	20	40	3110	1960	9010	2760	3590	2020
Bacteria	Bacteroidetes	Bacteroidia	Bacteroidales	Bacteroidaceae	Bacteroides	Bacteroides zoogleoformans	28119	0	0	10	40	20	40	80	10	0	10	0	0	10	360	20	180	210	5930	570	1080	930	70	120	260	260	0	430	10	40	140	50	26720	54380	290	1020	1140	120	170	190	0	0	90
Bacteria	Bacteroidetes	Bacteroidia	Bacteroidales	Barnesiellaceae	Barnesiella	Barnesiella viscericola	397865	0	40	130	240	60	110	0	30	40	60	90	0	20	30	100	30	110	0	0	0	20	10	0	0	20	140	290	300	0	990	1120	0	0	0	0	0	20	0	30	0	0	0
Bacteria	Bacteroidetes	Bacteroidia	Bacteroidales	Muribaculaceae	Duncaniella	Duncaniella sp. B8	2576606	23300	60730	53760	104840	41360	110670	30050	58520	30550	88560	94600	45310	70140	64750	14210	181790	55510	215250	0	0	60930	206460	110600	27570	168540	156450	203570	93400	5540	53130	154150	0	0	0	0	0	175420	110560	173490	26350	35700	78700
Bacteria	Bacteroidetes	Bacteroidia	Bacteroidales	Muribaculaceae	Duncaniella	Duncaniella sp. C9	2530392	0	15890	13300	10680	4810	8440	4680	10530	6690	2790	2850	0	1680	53460	309240	0	82380	14210	0	0	2140	2470	11670	1670	8660	10920	17680	17270	0	0	7680	0	0	0	0	0	3620	9630	8830	0	0	0
Bacteria	Bacteroidetes	Bacteroidia	Bacteroidales	Muribaculaceae	Muribaculum	Muribaculum intestinale	1796646	17690	67840	77470	85640	19620	66960	15190	103220	29070	64300	46710	34190	39900	84030	116580	181420	141890	130530	20880	40530	174120	187020	243210	82900	182200	63160	95690	102700	4650	51150	36770	72050	85570	16080	23250	39620	180210	241870	181100	20350	26520	20990
Bacteria	Bacteroidetes	Bacteroidia	Bacteroidales	Muribaculaceae	Muribaculum	Muribaculum sp. H5	2530393	15100	60970	120280	85130	21950	66610	21690	319280	73880	145240	206440	46240	60450	290230	323360	268240	420270	303740	11050	25720	94990	184640	103680	35420	144150	336890	139950	317970	9200	219850	253190	28340	21510	11070	14110	25870	210490	103090	143460	82650	101740	41990
Bacteria	Bacteroidetes	Bacteroidia	Bacteroidales	Muribaculaceae	Muribaculum	Muribaculum sp. TLL-A4	2530390	115210	429890	331180	359670	140820	324130	88550	47530	64530	211440	85080	39350	63190	60560	122130	160320	99430	128820	26330	42180	79220	251820	182050	8820	236330	163600	69370	194440	3180	57010	145850	111380	143410	20330	24800	43790	218620	187500	231000	4890	6090	4800
Bacteria	Bacteroidetes	Bacteroidia	Bacteroidales	Odoribacteraceae	Butyricimonas	Butyricimonas faecalis	2093856	0	270	130	100	80	290	230	290	60	220	20	0	40	30	120	0	120	120	0	0	30	30	20	10	30	0	0	40	0	240	0	0	0	0	0	0	40	20	50	0	0	0
Bacteria	Bacteroidetes	Bacteroidia	Bacteroidales	Odoribacteraceae	Odoribacter	Odoribacter splanchnicus	28118	570	460	450	400	410	880	660	250	410	300	150	430	860	380	20	80	30	130	0	0	290	190	540	30	260	470	340	300	440	1480	420	0	0	0	0	0	170	590	250	690	690	310
Bacteria	Bacteroidetes	Bacteroidia	Bacteroidales	Porphyromonadaceae	Petrimonas	Petrimonas mucosa	1642646	0	0	0	0	10	10	0	0	10	10	0	0	10	0	0	0	0	0	0	0	10	10	30	0	40	0	0	0	0	0	0	0	0	0	0	0	10	20	50	0	0	0
Bacteria	Bacteroidetes	Bacteroidia	Bacteroidales	Porphyromonadaceae	Porphyromonas	Porphyromonas asaccharolytica	28123	30	20	30	0	10	30	0	0	20	10	20	0	10	20	20	0	10	50	0	0	20	60	90	10	20	0	0	10	0	0	0	0	0	0	0	0	40	70	30	0	0	0
Bacteria	Bacteroidetes	Bacteroidia	Bacteroidales	Prevotellaceae	Paraprevotella	Paraprevotella xylaniphila	454155	0	110	180	30	100	120	70	130	80	70	40	100	290	30	90	350	220	190	0	0	80	70	10	20	80	100	280	400	230	0	0	0	0	0	0	0	80	20	60	70	300	0
Bacteria	Bacteroidetes	Bacteroidia	Bacteroidales	Prevotellaceae	Prevotella	Prevotella denticola	28129	0	0	0	0	0	0	0	0	0	0	0	0	0	0	0	0	0	0	0	0	0	0	0	0	0	0	10	0	0	0	0	0	0	0	0	0	0	0	0	0	0	0
Bacteria	Bacteroidetes	Bacteroidia	Bacteroidales	Prevotellaceae	Prevotella	Prevotella enoeca	76123	0	0	0	0	0	0	0	0	0	0	0	0	0	0	0	0	0	0	0	0	0	0	0	0	0	0	0	0	0	0	0	0	0	0	0	0	20	0	0	0	0	0
Bacteria	Bacteroidetes	Bacteroidia	Bacteroidales	Prevotellaceae	Prevotella	Prevotella intermedia	28131	0	90	50	40	0	90	0	0	0	30	0	0	140	0	210	0	60	0	0	0	170	0	20	20	0	0	0	0	0	0	0	0	0	0	0	0	0	30	30	0	0	0
Bacteria	Bacteroidetes	Bacteroidia	Bacteroidales	Prevotellaceae	Prevotella	Prevotella jejuni	1177574	0	0	0	0	0	0	0	0	0	0	0	0	0	0	0	0	0	0	0	0	20	90	0	120	0	0	60	0	0	0	0	0	0	0	0	0	110	0	70	0	0	0
Bacteria	Bacteroidetes	Bacteroidia	Bacteroidales	Prevotellaceae	Prevotella	Prevotella melaninogenica	28132	0	0	0	0	0	0	0	0	0	0	0	0	0	0	0	0	0	0	0	0	0	0	0	0	0	0	30	0	0	0	0	0	0	0	0	0	0	0	0	0	0	20
Bacteria	Bacteroidetes	Bacteroidia	Bacteroidales	Rikenellaceae	Alistipes	Alistipes finegoldii	214856	1360	910	510	600	920	1600	2570	420	1340	280	550	380	4130	720	590	70	20	270	0	0	310	290	130	290	60	510	150	660	0	320	850	0	0	0	0	0	400	140	50	0	0	0
Bacteria	Bacteroidetes	Bacteroidia	Bacteroidales	Rikenellaceae	Alistipes	Alistipes shahii	328814	240	390	380	210	200	410	300	820	170	240	140	0	1530	1070	370	130	130	130	0	0	300	440	710	220	350	1930	1150	1380	0	2420	2510	0	0	0	0	0	690	690	350	0	0	0
Bacteria	Bacteroidetes	Bacteroidia	Bacteroidales	Rikenellaceae	Alistipes	Alistipes sp. Marseille-P5997	2364787	0	0	10	10	0	0	0	10	20	0	0	0	30	90	0	0	0	0	0	0	0	30	0	0	0	30	20	50	0	0	80	0	0	0	0	0	10	0	0	700	0	0
Bacteria	Bacteroidetes	Bacteroidia	Bacteroidales	Tannerellaceae	Parabacteroides	Parabacteroides distasonis	823	4680	5580	7180	4500	3510	6480	2700	3210	3640	2130	2920	2200	8570	1400	1770	1340	6760	1860	0	0	36890	23480	3610	7500	20660	9560	16830	35790	7520	12470	14640	0	0	0	0	0	28290	3580	19460	3460	4760	470
Bacteria	Bacteroidetes	Bacteroidia	Bacteroidales	Tannerellaceae	Parabacteroides	Parabacteroides sp. CT06	2025876	790	680	890	430	630	360	570	890	650	170	210	0	3760	20	50	0	0	0	0	0	1160	680	150	60	640	2530	31050	1850	1700	4070	11060	0	0	0	0	0	670	160	440	250	540	0
Bacteria	Bacteroidetes	Bacteroidia	Bacteroidales	Tannerellaceae	Tannerella	Tannerella sp. oral taxon HOT-286	712710	0	0	10	0	0	10	0	0	0	0	0	0	10	0	0	0	10	0	0	0	0	10	0	0	0	0	0	0	0	0	0	0	0	0	0	0	0	0	0	0	0	0
Bacteria	Bacteroidetes	Cytophagia	Cytophagales	Cytophagaceae	Fibrella	Fibrella aestuarina	651143	0	0	0	0	0	0	0	0	0	0	0	0	0	0	0	0	0	0	0	0	0	0	0	0	0	0	0	0	0	0	0	10	0	0	0	0	0	0	0	0	0	0
Bacteria	Bacteroidetes	Cytophagia	Cytophagales	Hymenobacteraceae	Hymenobacter	Hymenobacter swuensis	1446467	0	0	0	0	0	0	0	0	0	0	0	0	10	0	0	0	0	0	0	0	0	0	0	0	0	0	0	0	0	0	0	0	0	0	0	0	0	0	0	0	0	0
Bacteria	Bacteroidetes	Flavobacteriia	Flavobacteriales	Flavobacteriaceae	Capnocytophaga	Capnocytophaga canimorsus	28188	1510	2680	1180	2290	0	990	0	710	750	190	370	1430	350	0	0	450	0	790	0	0	0	420	240	0	0	220	190	0	0	0	0	0	0	0	0	0	340	240	0	0	0	0
Bacteria	Bacteroidetes	Flavobacteriia	Flavobacteriales	Flavobacteriaceae	Capnocytophaga	Capnocytophaga sputigena	1019	0	0	100	0	0	2340	0	100	0	30	0	0	0	0	0	0	0	0	0	0	0	0	0	0	0	0	0	0	0	0	0	0	0	0	0	0	0	0	0	0	0	0
Bacteria	Bacteroidetes	Flavobacteriia	Flavobacteriales	Flavobacteriaceae	Chryseobacterium	Chryseobacterium balustinum	246	0	0	0	0	0	0	0	0	0	60	0	0	0	0	0	0	0	0	0	0	0	0	0	0	0	0	0	0	0	0	0	0	0	0	0	0	0	0	0	0	0	0
Bacteria	Bacteroidetes	Flavobacteriia	Flavobacteriales	Flavobacteriaceae	Chryseobacterium	Chryseobacterium indoltheticum	254	0	0	0	0	0	0	0	270	0	0	0	0	0	0	0	0	0	0	0	0	0	0	0	0	0	0	0	0	0	0	0	0	0	0	0	0	0	0	0	0	0	0
Bacteria	Chloroflexi	Dehalococcoidia	Dehalococcoidales	Dehalococcoidaceae	Dehalococcoides	Dehalococcoides mccartyi	61435	0	0	0	20	10	0	30	0	0	10	0	0	0	0	0	0	0	0	0	0	0	0	0	0	0	0	0	0	0	0	0	10	0	0	0	0	0	0	0	0	0	0
Bacteria	Deinococcus-Thermus	Deinococci	Deinococcales	Deinococcaceae	Deinococcus	Deinococcus ficus	317577	0	0	0	0	0	0	0	0	0	0	0	0	10	0	0	0	0	0	0	0	0	0	0	0	0	0	0	0	0	0	0	0	0	0	0	0	0	0	0	0	0	0
Bacteria	Firmicutes	Bacilli	Bacillales	Bacillaceae	Aeribacillus	Aeribacillus pallidus	33936	0	0	0	0	0	0	0	0	0	0	0	0	0	0	0	0	0	0	0	0	0	0	0	0	0	10	0	0	0	0	0	0	0	0	0	0	0	0	0	0	0	0
Bacteria	Firmicutes	Bacilli	Bacillales	Bacillaceae	Bacillus	Bacillus cereus	1396	0	0	0	0	0	0	0	450	0	0	100	0	0	0	0	0	0	0	0	0	0	0	0	0	0	0	0	0	0	0	0	0	0	0	0	0	0	0	0	0	0	0
Bacteria	Firmicutes	Bacilli	Bacillales	Bacillaceae	Bacillus	Bacillus clausii	79880	0	0	0	0	0	0	0	0	0	0	0	0	0	0	0	0	0	0	0	0	0	0	0	0	0	0	0	0	0	0	0	0	0	0	10	0	0	0	0	0	0	0
Bacteria	Firmicutes	Bacilli	Bacillales	Bacillaceae	Bacillus	Bacillus coagulans	1398	0	0	0	0	0	0	0	10	0	0	0	0	0	0	0	20	10	0	0	0	0	0	50	0	0	0	0	0	0	40	0	0	10	50	0	10	0	70	0	30	0	20
Bacteria	Firmicutes	Bacilli	Bacillales	Bacillaceae	Bacillus	Bacillus flexus	86664	0	0	0	0	0	0	0	0	0	0	0	0	0	0	0	0	0	0	0	0	0	0	0	0	0	0	0	0	0	0	0	0	0	0	0	10	0	0	0	0	0	0
Bacteria	Firmicutes	Bacilli	Bacillales	Bacillaceae	Bacillus	Bacillus mycoides	1405	0	0	0	0	0	0	0	0	0	0	0	0	0	0	0	0	0	0	0	0	0	0	0	0	0	0	0	30	0	0	0	0	0	0	0	0	0	0	0	0	0	0
Bacteria	Firmicutes	Bacilli	Bacillales	Bacillaceae	Bacillus	Bacillus thermoamylovorans	35841	0	0	0	0	0	0	0	0	0	0	0	0	0	0	0	0	0	0	0	0	0	0	0	0	0	30	0	0	0	0	0	0	0	0	0	0	0	0	0	0	0	0
Bacteria	Firmicutes	Bacilli	Bacillales	Listeriaceae	Brochothrix	Brochothrix thermosphacta	2756	0	0	0	0	0	0	0	0	0	0	0	0	0	0	0	0	0	0	0	0	0	0	0	0	0	0	0	0	0	0	0	0	0	0	0	0	0	0	0	30	0	0
Bacteria	Firmicutes	Bacilli	Bacillales	Planococcaceae	Ureibacillus	Ureibacillus thermosphaericus	51173	0	0	0	0	0	0	0	0	0	0	0	0	0	0	0	0	0	0	0	0	0	0	0	0	0	0	0	0	0	0	0	0	0	0	0	0	0	0	0	30	0	20
Bacteria	Firmicutes	Bacilli	Bacillales	Staphylococcaceae	Staphylococcus	Staphylococcus aureus	1280	0	0	0	0	0	0	0	0	0	0	0	0	0	0	0	0	0	0	0	0	0	0	0	0	0	0	0	0	0	0	0	0	0	0	20	0	0	0	0	0	0	0
Bacteria	Firmicutes	Bacilli	Bacillales	Staphylococcaceae	Staphylococcus	Staphylococcus capitis	29388	0	0	0	0	0	0	0	0	0	0	0	0	0	0	0	0	0	0	0	0	0	0	0	0	0	0	0	0	0	0	0	0	0	0	20	0	0	0	0	0	0	0
Bacteria	Firmicutes	Bacilli	Bacillales	Staphylococcaceae	Staphylococcus	Staphylococcus cohnii	29382	0	0	0	0	0	0	0	0	0	10	0	0	0	0	0	0	0	0	0	0	0	0	0	10	0	0	0	0	0	0	0	0	0	0	0	0	0	0	0	0	0	0
Bacteria	Firmicutes	Bacilli	Bacillales	Staphylococcaceae	Staphylococcus	Staphylococcus condimenti	70255	0	0	0	0	0	0	0	0	0	0	0	0	0	0	0	0	0	0	0	0	0	0	0	70	0	0	0	0	0	0	0	0	0	0	0	0	0	0	0	0	0	0
Bacteria	Firmicutes	Bacilli	Bacillales	Staphylococcaceae	Staphylococcus	Staphylococcus epidermidis	1282	0	0	0	0	0	0	0	0	0	0	0	0	0	0	70	0	40	100	0	0	0	0	0	0	0	0	0	0	0	0	0	0	0	40	0	0	0	0	0	0	100	60
Bacteria	Firmicutes	Bacilli	Bacillales	Staphylococcaceae	Staphylococcus	Staphylococcus equorum	246432	0	0	0	0	0	0	0	0	0	0	0	0	0	0	0	0	0	0	0	0	70	0	0	0	0	0	0	0	0	0	0	0	0	0	0	0	0	0	0	0	0	0
Bacteria	Firmicutes	Bacilli	Bacillales	Staphylococcaceae	Staphylococcus	Staphylococcus haemolyticus	1283	0	0	0	0	0	0	0	40	0	0	0	0	0	0	0	0	40	0	0	0	0	0	0	0	0	0	0	0	0	0	0	0	0	0	0	0	0	0	0	0	0	50
Bacteria	Firmicutes	Bacilli	Bacillales	Staphylococcaceae	Staphylococcus	Staphylococcus hominis	1290	0	0	0	0	0	0	0	0	0	0	0	0	0	0	0	0	0	0	0	0	0	0	0	0	0	0	0	0	0	0	0	0	0	0	0	0	0	0	0	0	50	0
Bacteria	Firmicutes	Bacilli	Bacillales	Staphylococcaceae	Staphylococcus	Staphylococcus hyicus	1284	0	0	0	0	0	0	0	0	0	0	0	0	0	0	0	0	0	0	0	0	0	0	0	40	0	0	0	0	0	0	0	0	0	0	0	0	0	0	0	0	0	0
Bacteria	Firmicutes	Bacilli	Bacillales	Staphylococcaceae	Staphylococcus	Staphylococcus nepalensis	214473	0	0	0	0	0	0	0	0	0	0	0	0	0	0	10	0	70	0	0	0	0	0	70	40790	0	10	0	180	0	50	0	0	0	0	0	0	0	0	0	0	0	0
Bacteria	Firmicutes	Bacilli	Bacillales	Staphylococcaceae	Staphylococcus	Staphylococcus pasteuri	45972	0	0	0	0	0	0	0	0	0	0	0	0	0	0	0	0	0	0	0	0	0	0	0	10	0	0	0	0	0	0	0	0	0	0	0	0	0	0	0	0	0	0
Bacteria	Firmicutes	Bacilli	Bacillales	Staphylococcaceae	Staphylococcus	Staphylococcus saprophyticus	29385	0	0	0	0	0	0	0	0	0	0	0	0	0	0	0	0	0	0	0	0	0	0	0	50	0	0	0	0	0	0	0	0	0	0	0	10	0	0	0	0	0	0
Bacteria	Firmicutes	Bacilli	Bacillales	Staphylococcaceae	Staphylococcus	Staphylococcus sciuri	1296	0	0	0	0	0	0	0	0	0	0	0	0	0	0	0	0	0	30	0	820	140	0	0	0	0	0	0	0	0	0	0	0	0	40	8980	380	0	0	0	0	0	0
Bacteria	Firmicutes	Bacilli	Bacillales	Staphylococcaceae	Staphylococcus	Staphylococcus simulans	1286	0	0	0	0	0	0	0	0	0	0	0	0	0	0	0	0	0	0	0	0	4880	0	0	420	0	0	0	0	0	0	0	0	0	0	0	0	0	0	0	0	0	0
Bacteria	Firmicutes	Bacilli	Bacillales	Staphylococcaceae	Staphylococcus	Staphylococcus sp. AntiMn-1	1715860	0	0	0	0	0	0	0	0	0	0	0	0	0	0	0	0	0	0	0	0	0	0	0	1520	0	0	0	0	0	0	0	0	0	0	0	0	0	0	0	0	0	0
Bacteria	Firmicutes	Bacilli	Bacillales	Staphylococcaceae	Staphylococcus	Staphylococcus stepanovicii	643214	0	0	0	0	0	0	0	0	0	0	0	0	0	0	0	0	0	0	0	0	90	0	0	0	0	0	0	0	0	0	0	0	0	0	0	0	0	0	0	0	0	0
Bacteria	Firmicutes	Bacilli	Bacillales	Staphylococcaceae	Staphylococcus	Staphylococcus xylosus	1288	0	0	0	0	0	0	0	0	0	0	0	0	0	120	820	100	0	0	0	0	50	0	0	0	0	0	0	580	0	0	0	0	50	0	0	0	0	0	0	80	0	30
Bacteria	Firmicutes	Bacilli	Bacillales	Unknown	Exiguobacterium	Exiguobacterium sp. N4-1P	2051906	0	0	0	0	0	0	0	0	0	0	0	0	20	0	0	0	0	0	0	0	0	0	0	0	0	20	0	0	0	0	0	0	0	0	0	0	0	0	0	0	0	0
Bacteria	Firmicutes	Bacilli	Lactobacillales	Enterococcaceae	Enterococcus	Enterococcus cecorum	44008	0	0	0	0	0	0	0	0	10	0	0	0	0	0	10	0	0	0	0	0	0	0	0	0	0	0	0	0	40	0	0	0	0	0	0	0	0	0	0	0	0	0
Bacteria	Firmicutes	Bacilli	Lactobacillales	Enterococcaceae	Enterococcus	Enterococcus faecalis	1351	5790	480	1570	740	890	590	11620	390	7930	170	580	8910	3590	950	230	6880	1210	2060	98230	82740	810	700	8270	1530	290	1720	390	350	2370	11100	2580	82290	69840	85960	93910	90890	750	8610	600	13640	3430	2320
Bacteria	Firmicutes	Bacilli	Lactobacillales	Enterococcaceae	Enterococcus	Enterococcus faecium	1352	520	140	90	60	130	60	3140	130	1270	30	30	520	820	880	70	330	270	200	2600	7160	60	20	130	50	50	330	510	1340	240	4570	570	1210	3000	6090	4650	6730	100	220	80	3910	1120	880
Bacteria	Firmicutes	Bacilli	Lactobacillales	Enterococcaceae	Enterococcus	Enterococcus sp. FDAARGOS_553	2420313	0	0	20	0	0	190	0	0	0	0	0	0	130	0	0	0	0	0	0	0	0	0	0	0	0	0	0	0	0	0	0	0	0	0	0	0	0	0	0	0	0	0
Bacteria	Firmicutes	Bacilli	Lactobacillales	Enterococcaceae	Enterococcus	Enterococcus sp. M190262	2582830	60	70	50	0	0	120	0	60	20	10	10	0	380	0	0	0	0	0	0	0	0	0	0	0	0	0	30	0	0	0	40	0	0	0	0	0	0	0	0	0	0	0
Bacteria	Firmicutes	Bacilli	Lactobacillales	Lactobacillaceae	Lactobacillus	Lactobacillus acidophilus	1579	0	0	30	0	240	200	0	50	150	290	130	130	30	280	50	0	30	140	0	0	30	0	20	190	30	0	0	0	0	0	0	60	30	50	100	0	40	0	0	0	0	0
Bacteria	Firmicutes	Bacilli	Lactobacillales	Lactobacillaceae	Lactobacillus	Lactobacillus agilis	1601	0	0	0	0	0	0	0	0	0	0	0	0	0	0	0	0	0	0	0	0	10	0	0	0	20	0	0	0	0	0	0	0	0	0	0	0	0	0	10	0	0	0
Bacteria	Firmicutes	Bacilli	Lactobacillales	Lactobacillaceae	Lactobacillus	Lactobacillus amylovorus	1604	0	0	0	0	20	30	0	0	10	20	10	0	0	10	0	0	0	0	0	0	30	50	0	90	0	0	0	0	0	0	0	0	0	0	0	0	70	0	10	0	0	0
Bacteria	Firmicutes	Bacilli	Lactobacillales	Lactobacillaceae	Lactobacillus	Lactobacillus animalis	1605	0	110	110	10	120	80	0	430	440	110	130	0	4390	20	230	410	400	290	0	0	3720	70	340	730	520	280	110	0	0	50	180	0	0	0	0	0	150	290	530	0	0	0
Bacteria	Firmicutes	Bacilli	Lactobacillales	Lactobacillaceae	Lactobacillus	Lactobacillus brevis	1580	0	0	0	0	0	0	0	0	0	0	0	0	0	0	0	0	0	0	0	0	0	0	0	0	0	0	0	0	0	0	0	0	0	10	0	0	0	0	0	0	0	0
Bacteria	Firmicutes	Bacilli	Lactobacillales	Lactobacillaceae	Lactobacillus	Lactobacillus fermentum	1613	0	0	10	0	30	10	50	10	20	10	0	0	10	0	0	0	0	0	0	0	0	0	0	0	0	0	0	0	0	0	0	0	0	0	0	0	0	0	0	0	0	0
Bacteria	Firmicutes	Bacilli	Lactobacillales	Lactobacillaceae	Lactobacillus	Lactobacillus gasseri	1596	0	0	30	0	0	0	0	600	130	150	200	0	590	20	520	0	190	0	0	0	1560	370	370	9500	0	0	0	0	0	0	0	0	0	0	0	0	680	460	0	0	0	0
Bacteria	Firmicutes	Bacilli	Lactobacillales	Lactobacillaceae	Lactobacillus	Lactobacillus helveticus	1587	0	0	0	0	0	0	0	40	10	50	20	0	10	0	0	0	0	0	0	0	0	0	0	0	0	0	0	0	0	0	0	0	0	0	0	0	10	0	0	0	0	0
Bacteria	Firmicutes	Bacilli	Lactobacillales	Lactobacillaceae	Lactobacillus	Lactobacillus jensenii	109790	0	0	0	0	0	0	0	0	0	0	0	0	0	0	40	0	30	0	0	0	0	0	10	0	0	0	0	0	0	0	0	0	0	0	0	0	0	10	0	0	0	20
Bacteria	Firmicutes	Bacilli	Lactobacillales	Lactobacillaceae	Lactobacillus	Lactobacillus johnsonii	33959	7420	17700	25650	7120	80850	36800	41470	100680	57050	189040	147590	45410	41430	52070	9660	4960	3650	39240	11930	0	5430	3270	1550	34460	0	0	40	4160	0	21460	30230	22280	11850	10940	46030	0	6680	1500	0	320	380	280
Bacteria	Firmicutes	Bacilli	Lactobacillales	Lactobacillaceae	Lactobacillus	Lactobacillus murinus	1622	3140	12500	11900	560	5190	5580	9570	39830	44510	10140	14040	6720	412820	1860	21410	15760	29270	22320	0	0	266580	8590	26790	49770	44970	33760	24470	5000	0	1070	9090	0	20	20	0	10	8960	23530	43020	2920	1820	780
Bacteria	Firmicutes	Bacilli	Lactobacillales	Lactobacillaceae	Lactobacillus	Lactobacillus paragasseri	2107999	0	0	0	0	0	0	0	220	30	280	180	0	150	0	0	0	0	0	0	0	550	210	200	2970	0	0	0	0	0	0	0	0	0	0	0	0	440	290	0	0	0	0
Bacteria	Firmicutes	Bacilli	Lactobacillales	Lactobacillaceae	Lactobacillus	Lactobacillus plantarum	1590	0	0	0	0	0	0	0	0	0	0	0	0	0	0	0	0	0	0	0	0	0	0	0	10	0	440	0	0	0	0	0	0	0	0	0	0	0	0	0	0	0	0
Bacteria	Firmicutes	Bacilli	Lactobacillales	Lactobacillaceae	Lactobacillus	Lactobacillus reuteri	1598	3470	11150	46070	29030	61880	56370	14120	38730	57690	58840	46230	21930	26480	27740	3880	710	390	1820	0	0	7760	2040	3860	17380	17800	0	0	1300	540	2230	4410	0	0	0	0	0	3390	3470	17180	2740	2300	1160
Bacteria	Firmicutes	Bacilli	Lactobacillales	Lactobacillaceae	Lactobacillus	Lactobacillus ruminis	1623	0	0	0	0	0	0	40	0	0	0	0	0	0	0	0	0	10	20	0	0	0	0	0	0	0	0	0	0	0	0	0	20	0	30	20	10	0	0	0	0	0	0
Bacteria	Firmicutes	Bacilli	Lactobacillales	Lactobacillaceae	Pediococcus	Pediococcus pentosaceus	1255	0	0	0	0	0	0	0	0	0	0	0	0	0	0	0	0	0	0	0	0	0	0	0	0	0	0	0	0	0	0	0	10	0	0	0	0	0	0	0	0	0	0
Bacteria	Firmicutes	Bacilli	Lactobacillales	Leuconostocaceae	Leuconostoc	Leuconostoc mesenteroides	1245	0	0	0	0	0	0	0	0	0	0	0	0	0	0	0	0	0	0	0	0	0	0	0	0	0	0	0	0	0	0	0	0	0	0	10	0	0	0	0	0	0	0
Bacteria	Firmicutes	Bacilli	Lactobacillales	Leuconostocaceae	Weissella	Weissella cibaria	137591	0	0	0	0	0	0	0	0	0	0	0	0	0	0	0	0	0	0	0	0	0	0	0	0	0	0	0	0	0	0	0	0	0	0	10	0	0	0	0	0	0	0
Bacteria	Firmicutes	Bacilli	Lactobacillales	Streptococcaceae	Lactococcus	Lactococcus garvieae	1363	0	40	40	10	20	20	0	10	10	0	0	0	80	0	0	0	0	0	0	0	0	0	0	0	0	0	70	0	0	0	0	0	0	0	0	0	0	0	0	0	0	0
Bacteria	Firmicutes	Bacilli	Lactobacillales	Streptococcaceae	Lactococcus	Lactococcus lactis	1358	0	0	0	0	0	0	0	0	0	0	0	0	0	0	0	0	0	0	0	0	0	0	0	0	0	0	0	0	0	0	0	10	0	20	20	40	0	0	0	0	0	0
Bacteria	Firmicutes	Bacilli	Lactobacillales	Streptococcaceae	Streptococcus	Streptococcus acidominimus	1326	0	0	10	0	0	0	0	0	0	0	0	0	20	10	0	0	0	50	0	0	0	0	0	0	0	0	0	0	0	0	0	0	0	0	10	0	0	0	0	0	0	0
Bacteria	Firmicutes	Bacilli	Lactobacillales	Streptococcaceae	Streptococcus	Streptococcus agalactiae	1311	240	0	0	50	0	0	0	50	100	0	0	0	0	0	0	0	0	0	0	0	0	0	0	0	0	0	0	0	0	0	0	0	0	0	0	0	0	10	0	0	0	0
Bacteria	Firmicutes	Bacilli	Lactobacillales	Streptococcaceae	Streptococcus	Streptococcus constellatus	76860	0	0	0	0	0	0	0	0	0	0	0	0	0	0	0	0	0	0	0	0	0	0	0	0	0	0	0	0	0	0	0	0	0	0	0	0	0	0	0	0	20	0
Bacteria	Firmicutes	Bacilli	Lactobacillales	Streptococcaceae	Streptococcus	Streptococcus dysgalactiae	1334	0	0	0	0	0	0	0	10	0	0	0	0	190	0	0	0	0	0	0	0	0	0	0	0	0	0	0	0	0	0	0	0	0	0	0	0	0	0	0	0	0	0
Bacteria	Firmicutes	Bacilli	Lactobacillales	Streptococcaceae	Streptococcus	Streptococcus equi	1336	0	0	0	0	0	0	0	0	0	0	640	0	0	0	0	0	0	0	0	0	0	0	0	0	0	0	0	0	0	0	0	0	0	0	0	0	0	0	0	0	0	0
Bacteria	Firmicutes	Bacilli	Lactobacillales	Streptococcaceae	Streptococcus	Streptococcus mitis	28037	0	0	0	0	0	0	0	0	0	0	0	0	0	0	0	0	0	0	0	0	0	0	0	0	0	0	70	0	0	0	0	0	0	0	0	0	0	0	0	0	0	0
Bacteria	Firmicutes	Bacilli	Lactobacillales	Streptococcaceae	Streptococcus	Streptococcus oralis	1303	0	0	0	0	0	0	0	0	0	0	0	0	0	0	0	0	0	0	0	0	0	0	0	0	0	0	0	0	0	0	0	0	20	0	0	0	0	0	0	0	0	0
Bacteria	Firmicutes	Bacilli	Lactobacillales	Streptococcaceae	Streptococcus	Streptococcus pasteurianus	197614	120	0	30	0	20	0	0	20	40	30	30	370	470	10	0	0	0	60	0	620	0	0	0	0	0	0	0	0	0	0	0	80	10	560	620	1230	0	0	0	0	0	0
Bacteria	Firmicutes	Bacilli	Lactobacillales	Streptococcaceae	Streptococcus	Streptococcus pyogenes	1314	0	0	0	0	0	0	0	0	10	0	0	0	0	0	0	0	40	0	0	180	0	0	0	0	0	0	0	0	0	0	0	0	10	0	0	20	0	0	0	0	0	0
Bacteria	Firmicutes	Bacilli	Lactobacillales	Streptococcaceae	Streptococcus	Streptococcus respiraculi	2021971	0	0	0	0	0	0	0	0	0	0	0	0	10	0	0	0	0	0	0	0	0	0	0	0	0	0	0	0	0	0	0	0	0	0	0	0	0	0	0	0	0	0
Bacteria	Firmicutes	Bacilli	Lactobacillales	Streptococcaceae	Streptococcus	Streptococcus salivarius	1304	0	0	0	0	0	0	0	0	0	0	0	0	0	0	0	0	0	0	0	0	0	0	0	0	0	0	220	0	0	0	0	0	0	0	0	0	0	0	0	0	0	0
Bacteria	Firmicutes	Bacilli	Lactobacillales	Streptococcaceae	Streptococcus	Streptococcus sanguinis	1305	0	0	0	0	0	0	0	0	0	0	0	0	0	0	0	0	0	0	0	0	0	0	0	0	0	0	10	0	0	0	0	0	0	0	0	0	0	0	0	0	0	0
Bacteria	Firmicutes	Bacilli	Lactobacillales	Streptococcaceae	Streptococcus	Streptococcus sp. oral taxon 431	712633	0	0	0	0	0	0	0	0	0	0	0	0	0	0	0	0	0	0	0	0	0	0	0	0	0	0	0	0	0	0	0	0	0	0	0	0	0	0	0	0	230	0
Bacteria	Firmicutes	Bacilli	Lactobacillales	Streptococcaceae	Streptococcus	Streptococcus suis	1307	0	70	10	0	0	0	0	0	20	0	0	0	40	0	0	70	40	0	0	0	0	0	140	0	0	20	0	30	40	0	0	50	30	80	30	40	0	220	0	0	0	200
Bacteria	Firmicutes	Bacilli	Lactobacillales	Streptococcaceae	Streptococcus	Streptococcus thermophilus	1308	0	0	0	0	0	0	0	0	0	0	0	0	0	0	0	0	0	0	0	80	0	0	0	0	0	0	0	0	0	0	0	10	0	0	10	0	0	10	0	0	0	0
Bacteria	Firmicutes	Clostridia	Clostridiales	Christensenellaceae	Christensenella	Christensenella massiliensis	1805714	0	0	0	0	0	0	0	80	70	0	10	0	0	20	0	0	0	0	0	0	0	0	0	0	0	0	0	0	0	0	0	0	0	0	0	0	10	0	0	0	0	0
Bacteria	Firmicutes	Clostridia	Clostridiales	Christensenellaceae	Christensenella	Christensenella minuta	626937	0	0	0	0	0	0	0	0	10	0	0	0	0	0	0	0	0	0	0	0	20	10	930	10	0	0	0	0	230	0	0	20	20	0	0	0	20	860	20	0	0	0
Bacteria	Firmicutes	Clostridia	Clostridiales	Christensenellaceae	Christensenella	Christensenella sp. Marseille-P3954	2086585	0	0	0	0	0	20	110	10	20	0	0	130	20	10	0	0	50	0	0	0	10	10	10	0	0	0	0	80	0	810	70	890	880	30	40	140	0	20	0	0	0	0
Bacteria	Firmicutes	Clostridia	Clostridiales	Clostridiaceae	Candidatus Arthromitus	Candidatus Arthromitus sp. SFB-mouse	49118	0	0	0	0	0	0	0	0	0	0	0	0	0	0	0	0	0	470	0	0	0	0	0	0	0	2850	4940	80	0	0	70	0	0	0	0	0	0	0	0	0	0	0
Bacteria	Firmicutes	Clostridia	Clostridiales	Clostridiaceae	Candidatus Arthromitus	Candidatus Arthromitus sp. SFB-mouse-NL	1508644	0	0	0	0	0	0	0	0	0	0	0	0	0	0	0	0	0	60	0	0	0	0	0	0	0	230	280	0	0	0	1750	0	0	0	0	0	0	0	0	0	0	0
Bacteria	Firmicutes	Clostridia	Clostridiales	Clostridiaceae	Clostridium	Clostridium bornimense	1216932	340	500	20	80	120	80	510	40	290	10	30	0	160	0	0	0	150	0	0	1070	0	0	0	0	0	0	0	0	0	0	0	0	0	320	1940	1320	0	0	0	0	0	0
Bacteria	Firmicutes	Clostridia	Clostridiales	Clostridiaceae	Clostridium	Clostridium cochlearium	1494	0	0	0	0	0	0	0	0	0	0	0	0	0	0	0	0	0	0	0	0	0	0	0	0	0	0	0	0	0	60	0	0	0	0	0	0	0	0	0	0	0	0
Bacteria	Firmicutes	Clostridia	Clostridiales	Clostridiaceae	Clostridium	Clostridium perfringens	1502	0	0	0	0	0	0	0	0	0	0	0	0	0	0	0	0	0	0	0	0	0	0	10	0	0	0	0	0	0	0	0	0	0	0	0	0	0	0	0	0	0	0
Bacteria	Firmicutes	Clostridia	Clostridiales	Clostridiaceae	Clostridium	Clostridium sp. SY8519	1042156	0	0	0	0	0	0	0	0	0	0	0	0	0	0	0	0	0	0	0	0	0	0	70	0	0	0	0	0	0	0	0	20	30	0	20	0	0	90	0	0	0	0
Bacteria	Firmicutes	Clostridia	Clostridiales	Clostridiaceae	Clostridium	Clostridium sporogenes	1509	0	0	30	220	0	0	0	0	130	0	0	0	30	0	0	0	0	0	0	1070	0	0	0	0	0	0	0	0	0	0	0	150	270	0	80	80	40	0	0	0	0	0
Bacteria	Firmicutes	Clostridia	Clostridiales	Clostridiaceae	Hungatella	Hungatella hathewayi	154046	0	0	0	0	0	0	0	0	0	0	0	0	20	0	0	0	0	0	0	350	0	0	0	0	0	10	0	0	0	0	0	10	0	0	0	730	0	0	0	0	0	0
Bacteria	Firmicutes	Clostridia	Clostridiales	Clostridiaceae	Mordavella	Mordavella sp. Marseille-P3756	2086584	2710	470	610	0	260	670	15560	90	500	980	20	1550	18960	1290	170	3340	0	1850	83040	48320	660	850	4330	140	1410	11590	4740	0	600	3760	0	52930	60590	74120	77030	49840	990	5190	1440	4680	3180	3030
Bacteria	Firmicutes	Clostridia	Clostridiales	Clostridiales Family XIII. Incertae Sedis	Aminipila	Aminipila sp. JN-39	2507160	250	30	10	10	0	10	0	10	60	10	10	0	30	10	0	0	0	20	0	0	10	0	0	0	0	10	0	10	20	0	30	0	0	0	0	0	0	10	0	380	560	170
Bacteria	Firmicutes	Clostridia	Clostridiales	Eubacteriaceae	Eubacterium	[Eubacterium] cellulosolvens	29322	0	0	10	0	0	0	0	20	30	0	0	0	30	0	0	0	0	0	0	0	0	0	0	0	0	0	0	0	0	0	30	50	10	70	130	80	0	0	10	0	0	0
Bacteria	Firmicutes	Clostridia	Clostridiales	Eubacteriaceae	Eubacterium	[Eubacterium] eligens	39485	0	0	20	0	0	0	0	30	10	0	0	0	20	0	0	0	0	0	0	0	0	0	10	0	0	0	0	0	0	0	0	50	100	40	220	140	0	0	0	0	0	0
Bacteria	Firmicutes	Clostridia	Clostridiales	Eubacteriaceae	Eubacterium	Eubacterium callanderi	53442	760	60	70	0	70	70	140	50	190	20	10	0	110	0	30	290	110	0	0	1000	70	60	10	50	40	100	0	30	0	350	760	150	100	80	170	1010	130	20	40	720	0	450
Bacteria	Firmicutes	Clostridia	Clostridiales	Eubacteriaceae	Eubacterium	Eubacterium limosum	1736	310	80	110	80	80	40	670	20	20	10	0	0	150	140	80	350	270	230	2610	600	0	0	170	10	0	0	0	20	0	140	0	650	530	1550	1490	860	0	180	10	330	460	140
Bacteria	Firmicutes	Clostridia	Clostridiales	Eubacteriaceae	Eubacterium	Eubacterium maltosivorans	2041044	0	0	0	0	280	0	600	100	620	20	140	1270	240	600	0	0	0	0	0	0	10	0	40	0	0	0	0	0	0	530	0	0	100	350	120	200	10	40	20	410	1340	0
Bacteria	Firmicutes	Clostridia	Clostridiales	Hungateiclostridiaceae	Mageeibacillus	Mageeibacillus indolicus	884684	0	0	60	30	0	0	170	70	40	10	0	0	10	0	0	0	0	0	0	0	0	0	0	0	0	0	0	0	0	240	0	0	0	0	0	0	0	0	0	0	0	0
Bacteria	Firmicutes	Clostridia	Clostridiales	Lachnospiraceae	Anaerobutyricum	Anaerobutyricum hallii	39488	1530	440	100	0	200	150	1560	130	440	70	150	3090	360	490	0	220	40	170	470	300	40	20	350	80	40	300	20	250	240	3320	1180	1540	1230	1100	1830	1310	30	300	100	800	330	440
Bacteria	Firmicutes	Clostridia	Clostridiales	Lachnospiraceae	Anaerostipes	Anaerostipes hadrus	649756	980	0	240	0	240	0	610	70	110	0	0	0	0	40	0	1830	60	90	870	520	120	60	310	10	0	60	0	0	340	0	0	130	190	870	710	1300	80	300	20	0	90	60
Bacteria	Firmicutes	Clostridia	Clostridiales	Lachnospiraceae	Anaerostipes	Anaerostipes rhamnosivorans	1229621	0	0	0	0	0	0	0	0	0	0	0	0	0	0	0	0	0	0	0	0	0	0	0	0	0	0	0	0	0	0	0	0	0	50	110	60	0	10	0	0	0	0
Bacteria	Firmicutes	Clostridia	Clostridiales	Lachnospiraceae	Anaerotignum	Anaerotignum propionicum	28446	0	0	0	10	0	0	0	0	10	0	0	0	0	0	0	0	0	0	0	0	0	0	0	0	0	0	0	0	0	0	0	10	0	0	0	10	0	0	0	80	0	30
Bacteria	Firmicutes	Clostridia	Clostridiales	Lachnospiraceae	Blautia	Blautia hansenii	1322	4180	1050	1320	110	1330	200	5310	740	2370	140	190	1560	2150	980	400	2270	700	1030	13370	15880	570	530	2310	460	490	770	260	70	1830	2660	1080	6190	4880	9380	17200	12480	950	2510	440	3700	2620	1290
Bacteria	Firmicutes	Clostridia	Clostridiales	Lachnospiraceae	Blautia	Blautia producta	33035	110	30	10	20	50	0	190	10	20	10	0	0	140	170	10	60	30	0	650	130	0	0	70	0	0	0	0	0	0	0	40	110	60	200	30	110	0	80	0	0	0	0
Bacteria	Firmicutes	Clostridia	Clostridiales	Lachnospiraceae	Blautia	Blautia sp. N6H1-15	1912897	1400	0	50	60	220	60	1200	440	700	90	60	850	330	160	80	0	0	550	6780	7580	40	50	60	0	0	40	0	30	640	490	920	2480	3570	7210	4910	6580	110	30	10	3830	1150	180
Bacteria	Firmicutes	Clostridia	Clostridiales	Lachnospiraceae	Blautia	Blautia sp. SC05B48	2479767	2060	270	1120	400	3370	340	5560	1020	1940	230	190	2080	1350	1070	220	4520	1070	940	7370	11380	200	40	1840	60	80	1090	0	150	8210	13510	4710	8040	9020	16630	17200	16520	180	1910	190	1210	940	660
Bacteria	Firmicutes	Clostridia	Clostridiales	Lachnospiraceae	Cellulosilyticum	Cellulosilyticum sp. WCF-2	2497860	380	0	210	100	60	50	0	0	0	0	0	0	90	40	0	0	30	0	0	0	0	20	450	50	0	0	0	0	0	0	0	260	440	0	0	0	10	480	0	0	0	0
Bacteria	Firmicutes	Clostridia	Clostridiales	Lachnospiraceae	Lachnoanaerobaculum	Lachnoanaerobaculum umeaense	617123	0	0	0	0	0	0	0	0	10	0	0	0	0	0	0	0	0	0	0	0	0	0	0	0	0	0	0	0	0	0	0	10	30	60	20	20	0	0	0	0	0	0
Bacteria	Firmicutes	Clostridia	Clostridiales	Lachnospiraceae	Lachnoclostridium	[Clostridium] bolteae	208479	600	410	230	100	320	90	1800	100	470	60	60	710	340	170	290	770	120	250	2520	620	60	130	340	40	130	80	50	70	250	1040	1190	1190	1230	2850	1630	2200	190	400	240	1570	1300	970
Bacteria	Firmicutes	Clostridia	Clostridiales	Lachnospiraceae	Lachnoclostridium	[Clostridium] saccharolyticum	84030	0	0	0	0	0	0	0	0	0	0	0	0	0	10	0	0	0	140	370	230	0	0	0	30	0	0	0	0	0	0	0	1740	750	310	380	300	0	0	10	0	0	0
Bacteria	Firmicutes	Clostridia	Clostridiales	Lachnospiraceae	Lachnoclostridium	[Clostridium] scindens	29347	9590	2470	3200	650	3190	1440	29430	2430	17820	920	2100	25040	8200	4730	1110	11890	6600	4330	68520	65000	1010	340	6000	90	350	4660	8540	2180	5700	40940	9800	36630	35870	77120	45160	63640	520	6360	510	8170	6730	3850
Bacteria	Firmicutes	Clostridia	Clostridiales	Lachnospiraceae	Lachnoclostridium	Lachnoclostridium phocaeense	1871021	17210	1850	3220	1470	5610	1940	29440	1650	35320	1620	1020	47470	5620	13210	1430	5310	5710	2540	34860	42990	160	130	1510	80	480	1770	420	360	28300	3680	5970	28000	22540	48050	62990	43770	170	1690	470	1160	1490	1000
Bacteria	Firmicutes	Clostridia	Clostridiales	Lachnospiraceae	Lachnoclostridium	Lachnoclostridium sp. YL32	1834196	22390	6780	7030	1970	11490	3100	96840	4870	49600	4040	4200	58880	27060	15650	2190	20930	7030	7940	127950	153620	1840	1630	17160	830	1540	7090	3380	3070	13350	54840	14350	74460	75450	133620	125340	145350	1960	18580	2100	30220	22450	10890
Bacteria	Firmicutes	Clostridia	Clostridiales	Lachnospiraceae	Roseburia	Roseburia hominis	301301	1510	0	170	180	880	160	1990	380	43250	30	0	0	400	1490	210	1290	590	690	3550	6540	220	80	730	140	430	140	0	0	660	1300	440	2860	3330	10040	10780	7860	410	540	220	420	190	380
Bacteria	Firmicutes	Clostridia	Clostridiales	Lachnospiraceae	Roseburia	Roseburia intestinalis	166486	1410	230	400	190	280	80	1710	360	30090	120	350	6050	780	110	0	300	80	120	4370	4880	50	0	1750	450	0	70	0	0	420	4720	840	3840	4790	5160	7120	5830	20	2000	10	4650	6440	970
Bacteria	Firmicutes	Clostridia	Clostridiales	Lachnospiraceae	Unknown	[Eubacterium] rectale	39491	990	160	350	140	480	50	0	80	610	20	70	280	110	40	70	240	190	0	1150	4120	400	130	600	50	290	230	100	150	70	2110	0	660	840	3090	1670	2520	210	510	340	110	710	90
Bacteria	Firmicutes	Clostridia	Clostridiales	Lachnospiraceae	Unknown	Lachnospiraceae bacterium	1898203	0	0	0	0	570	0	0	260	390	0	60	0	160	0	0	0	0	0	0	0	100	40	100	640	0	330	0	0	750	880	0	0	150	0	0	480	0	100	330	0	0	0
Bacteria	Firmicutes	Clostridia	Clostridiales	Lachnospiraceae	Unknown	Lachnospiraceae bacterium Choco86	2109690	660	0	180	60	490	0	0	60	210	20	20	280	730	50	30	0	50	0	1670	720	20	10	1190	40	0	50	100	60	550	720	140	450	430	800	880	870	10	1040	30	200	80	50
Bacteria	Firmicutes	Clostridia	Clostridiales	Lachnospiraceae	Unknown	Lachnospiraceae bacterium GAM79	2109691	5700	0	680	230	740	590	23140	570	2800	340	1070	4290	4670	9970	240	4500	1490	810	61200	48920	1620	170	5310	270	0	810	310	4120	2390	57040	4400	40220	21120	59040	56880	46380	520	6090	360	2650	950	2360
Bacteria	Firmicutes	Clostridia	Clostridiales	Lachnospiraceae	Unknown	Lachnospiraceae bacterium oral taxon 500	712991	0	0	0	0	0	0	0	0	0	0	0	0	0	0	0	0	0	0	0	0	0	0	0	0	0	0	0	0	0	0	0	0	0	0	0	10	0	0	0	0	0	0
Bacteria	Firmicutes	Clostridia	Clostridiales	Oscillospiraceae	Oscillibacter	Oscillibacter sp. PEA192	2109687	0	0	0	0	0	0	0	0	0	0	0	0	0	0	0	0	0	0	4610	0	0	0	0	0	0	0	0	0	590	0	0	760	410	410	1150	0	0	0	0	0	0	0
Bacteria	Firmicutes	Clostridia	Clostridiales	Oscillospiraceae	Oscillibacter	Oscillibacter valericigenes	351091	0	0	0	0	0	0	0	0	0	0	0	0	0	0	0	0	0	0	0	0	0	0	0	0	0	0	0	0	0	0	0	10	10	0	0	10	0	0	0	0	0	0
Bacteria	Firmicutes	Clostridia	Clostridiales	Oscillospiraceae	Unknown	Oscillospiraceae bacterium J115	2093857	4020	2850	310	370	1570	800	660	230	1050	110	270	940	1590	470	0	500	160	1100	27620	16430	190	150	520	70	270	400	170	0	470	4740	490	20950	14370	25280	23990	17250	30	760	210	520	940	740
Bacteria	Firmicutes	Clostridia	Clostridiales	Peptococcaceae	Desulfitobacterium	Desulfitobacterium hafniense	49338	0	0	0	0	0	0	0	0	0	0	0	0	0	0	0	0	0	0	0	0	0	0	0	0	0	0	0	0	0	0	0	0	0	10	0	0	0	0	0	0	0	0
Bacteria	Firmicutes	Clostridia	Clostridiales	Peptococcaceae	Syntrophobotulus	Syntrophobotulus glycolicus	51197	0	0	0	0	0	0	30	0	0	0	0	0	0	110	0	0	0	0	120	0	0	0	0	0	0	0	0	0	0	0	0	80	40	60	80	70	0	0	0	0	0	0
Bacteria	Firmicutes	Clostridia	Clostridiales	Peptostreptococcaceae	Clostridioides	Clostridioides difficile	1496	17070	390	950	260	4910	160	27620	1500	4070	460	180	2970	2050	2100	670	9140	2640	1700	100590	151760	920	510	19080	20	1970	110	630	1600	5380	7320	3950	88890	119210	73740	68010	137850	800	19310	1480	151020	123370	56610
Bacteria	Firmicutes	Clostridia	Clostridiales	Ruminococcaceae	Faecalibacterium	Faecalibacterium prausnitzii	853	16470	1970	3240	1800	7470	2610	22340	3880	6340	1570	1160	8210	11390	20500	1220	12490	5200	6010	118050	91900	1220	600	9650	1330	1310	3330	1010	1250	10050	42290	19670	84590	58490	124660	106630	96250	740	10060	1560	6560	4080	3930
Bacteria	Firmicutes	Clostridia	Clostridiales	Ruminococcaceae	Flavonifractor	Flavonifractor plautii	292800	5620	960	1220	480	3100	570	7130	1390	3320	380	920	3470	3370	1040	210	1890	980	3270	69550	43090	390	170	1890	140	310	1480	430	740	2450	14720	6120	73120	57780	87180	64970	38730	210	2040	410	1080	1330	1050
Bacteria	Firmicutes	Clostridia	Clostridiales	Ruminococcaceae	Ruminococcus	Ruminococcus bicirculans	1160721	0	0	10	0	0	0	0	10	0	0	0	0	0	0	0	0	0	0	0	0	0	0	30	0	0	0	0	0	0	0	0	0	0	0	0	0	0	20	0	0	0	0
Bacteria	Firmicutes	Clostridia	Clostridiales	Ruminococcaceae	Ruminococcus	Ruminococcus champanellensis	1161942	0	0	0	0	0	0	0	0	20	0	0	0	20	0	0	0	0	0	0	0	10	0	0	0	10	10	0	0	0	0	0	130	140	50	60	30	0	0	0	0	0	0
Bacteria	Firmicutes	Clostridia	Clostridiales	Ruminococcaceae	Ruthenibacterium	Ruthenibacterium lactatiformans	1550024	1710	140	80	0	250	130	190	50	280	30	80	510	610	20	0	0	0	0	0	980	20	10	60	0	80	0	0	30	0	2180	630	140	400	1010	830	800	30	40	50	350	400	290
Bacteria	Firmicutes	Clostridia	Clostridiales	Unknown	Intestinimonas	Intestinimonas butyriciproducens	1297617	270	0	40	30	0	30	130	10	50	10	0	340	230	100	60	130	60	0	1970	2200	10	20	70	0	0	0	0	0	0	0	80	1210	1210	3100	3140	2590	20	80	30	50	0	30
Bacteria	Firmicutes	Clostridia	Clostridiales	Unknown	Monoglobus	Monoglobus pectinilyticus	1981510	0	0	10	0	0	0	0	0	0	0	0	0	0	0	0	0	0	0	0	0	0	0	20	0	0	0	0	0	80	0	0	0	0	0	60	0	0	20	0	130	0	0
Bacteria	Firmicutes	Clostridia	Clostridiales	Unknown	Unknown	Clostridiales bacterium CCNA10	2109688	18850	3610	4010	380	4360	1030	15540	2240	2980	770	960	1910	3440	790	520	1940	2510	690	43600	25250	770	230	3110	360	440	1290	1970	360	3660	23540	6410	40170	26590	42550	34820	31940	230	3320	570	1370	1940	1010
Bacteria	Firmicutes	Erysipelotrichia	Erysipelotrichales	Erysipelotrichaceae	Faecalibaculum	Faecalibaculum rodentium	1702221	1360	310	490	0	0	0	6640	1380	7140	520	57910	7120	2980	7190	460	3450	0	0	0	0	3440	1760	10240	490	6430	0	0	0	1020	0	0	0	0	0	0	0	1420	10800	5640	0	0	1950
Bacteria	Firmicutes	Erysipelotrichia	Erysipelotrichales	Erysipelotrichaceae	Faecalitalea	Faecalitalea cylindroides	39483	790	0	0	0	0	0	0	0	30	0	0	0	270	10	40	0	0	0	24350	21730	0	10	30	0	0	610	580	470	570	0	1710	17520	23190	21350	20850	22910	0	20	10	0	0	0
Bacteria	Firmicutes	Erysipelotrichia	Erysipelotrichales	Erysipelotrichaceae	Turicibacter	Turicibacter sp. H121	1712675	0	100	20	240	510	350	110	0	100	0	30	0	90	340	0	0	0	1220	0	0	0	0	0	0	0	0	0	0	0	0	0	290	230	0	0	0	0	0	0	4720	6440	450
Bacteria	Firmicutes	Erysipelotrichia	Erysipelotrichales	Erysipelotrichaceae	Unknown	Erysipelotrichaceae bacterium GAM147	2109692	0	0	50	0	780	0	0	10	40	0	0	0	0	0	0	0	0	0	0	0	0	0	0	0	0	260	0	0	1980	0	0	990	340	1030	420	0	50	0	0	0	0	0
Bacteria	Firmicutes	Negativicutes	Veillonellales	Veillonellaceae	Megasphaera	Megasphaera elsdenii	907	120	40	0	0	40	20	1850	0	20	10	0	140	90	0	20	80	180	0	1700	720	10	10	80	10	30	40	0	40	0	0	0	140	750	990	1290	1020	10	110	30	2450	1150	930
Bacteria	Firmicutes	Negativicutes	Veillonellales	Veillonellaceae	Veillonella	Veillonella dispar	39778	0	0	0	0	0	0	0	0	0	0	0	0	0	0	0	0	0	0	0	0	0	0	0	0	0	10	20	0	0	0	0	0	0	0	0	0	0	0	0	0	0	30
Bacteria	Firmicutes	Tissierellia	Tissierellales	Peptoniphilaceae	Peptoniphilus	Peptoniphilus sp. ING2-D1G	1912856	0	0	0	0	0	0	0	0	0	0	0	0	0	0	0	0	0	0	0	0	0	0	0	20	10	0	0	0	0	0	0	0	0	0	0	10	0	0	10	0	0	0
Bacteria	Firmicutes	Tissierellia	Tissierellales	Unknown	Sporanaerobacter	Sporanaerobacter sp. NJN-17	2507161	50	0	0	0	0	0	120	0	0	0	0	0	0	0	0	0	0	0	0	0	0	0	0	0	0	0	0	0	40	0	0	10	20	0	0	0	0	0	0	20	0	0
Bacteria	Fusobacteria	Fusobacteriia	Fusobacteriales	Fusobacteriaceae	Fusobacterium	Fusobacterium periodonticum	860	0	0	0	0	0	0	0	0	0	0	0	0	0	0	0	0	0	0	0	0	0	0	0	0	0	0	10	0	0	0	0	0	0	0	0	0	0	0	0	0	0	0
Bacteria	Proteobacteria	Alphaproteobacteria	Caulobacterales	Caulobacteraceae	Brevundimonas	Brevundimonas sp. DS20	1532555	0	0	0	0	0	0	0	0	0	0	0	0	0	0	0	0	0	0	0	0	0	0	0	0	0	0	0	0	50	0	0	0	0	0	0	0	0	0	0	100	40	0
Bacteria	Proteobacteria	Alphaproteobacteria	Caulobacterales	Caulobacteraceae	Caulobacter	Caulobacter sp. FWC26	69665	0	0	0	0	0	0	0	0	0	0	0	0	10	0	0	0	0	0	0	0	0	0	0	0	0	0	0	0	0	0	0	0	0	0	0	0	0	0	0	0	0	0
Bacteria	Proteobacteria	Alphaproteobacteria	Rhizobiales	Bradyrhizobiaceae	Bradyrhizobium	Bradyrhizobium oligotrophicum	44255	0	0	0	0	0	0	0	0	0	0	0	0	10	0	0	0	0	0	0	0	0	0	0	0	0	0	0	0	0	0	0	0	0	0	0	0	0	0	0	0	0	0
Bacteria	Proteobacteria	Alphaproteobacteria	Rhizobiales	Bradyrhizobiaceae	Bradyrhizobium	Bradyrhizobium sp. BTAi1	288000	0	10	40	20	10	10	0	80	240	300	550	150	5360	2070	0	0	0	0	0	0	50	0	10	20	0	0	0	0	0	0	0	0	10	60	70	0	10	10	0	0	0	0
Bacteria	Proteobacteria	Alphaproteobacteria	Rhizobiales	Bradyrhizobiaceae	Bradyrhizobium	Bradyrhizobium sp. S23321	335659	0	0	0	0	0	0	0	0	0	0	0	70	0	0	0	0	0	0	0	0	0	0	0	0	0	0	0	0	0	0	0	0	0	0	0	0	0	0	0	0	0	0
Bacteria	Proteobacteria	Alphaproteobacteria	Rhizobiales	Bradyrhizobiaceae	Bradyrhizobium	Bradyrhizobium sp. SK17	2057741	0	0	0	0	0	0	0	0	0	0	10	0	40	10	0	0	0	0	0	0	0	0	0	0	0	0	0	0	0	0	0	0	0	0	0	0	0	0	0	0	0	10
Bacteria	Proteobacteria	Alphaproteobacteria	Rhizobiales	Brucellaceae	Ochrobactrum	Ochrobactrum anthropi	529	0	0	0	0	0	0	0	0	0	0	0	0	0	30	0	0	0	0	0	0	0	0	0	0	0	0	0	0	0	0	0	0	0	0	0	0	0	0	0	70	90	90
Bacteria	Proteobacteria	Alphaproteobacteria	Rhizobiales	Brucellaceae	Ochrobactrum	Ochrobactrum pituitosum	571256	0	0	0	0	0	0	0	0	0	0	0	0	10	0	0	0	0	0	0	0	0	0	0	0	0	0	0	0	0	0	0	0	0	0	0	0	0	0	0	0	0	0
Bacteria	Proteobacteria	Alphaproteobacteria	Rhizobiales	Brucellaceae	Ochrobactrum	Ochrobactrum pseudogrignonense	419475	0	0	0	0	0	0	0	0	0	0	0	0	0	0	0	0	0	0	0	0	0	0	0	0	0	0	0	0	0	0	0	0	0	0	0	0	0	10	0	0	0	0
Bacteria	Proteobacteria	Alphaproteobacteria	Rhizobiales	Hyphomicrobiaceae	Devosia	Devosia sp. H5989	1643450	0	0	0	0	0	0	0	0	0	0	0	0	20	0	0	0	0	0	0	0	0	0	0	0	0	0	0	0	0	0	0	0	0	0	10	0	0	0	0	30	0	0
Bacteria	Proteobacteria	Alphaproteobacteria	Rhizobiales	Methylobacteriaceae	Methylobacterium	Methylobacterium brachiatum	269660	0	0	10	0	0	40	0	0	10	0	10	0	50	10	0	0	20	0	0	80	0	10	0	10	0	40	0	10	0	20	0	0	0	0	0	0	0	10	0	0	0	0
Bacteria	Proteobacteria	Alphaproteobacteria	Rhizobiales	Methylobacteriaceae	Methylobacterium	Methylobacterium radiotolerans	31998	0	0	10	0	0	0	0	0	0	10	0	0	60	50	0	0	0	0	0	0	0	0	0	0	0	0	0	0	0	0	0	0	0	0	0	0	0	0	0	0	0	0
Bacteria	Proteobacteria	Alphaproteobacteria	Rhizobiales	Methylobacteriaceae	Methylobacterium	Methylobacterium sp. C1	1479019	0	0	20	0	0	0	0	0	0	0	0	0	30	0	0	0	0	0	0	0	0	0	0	0	0	0	0	0	0	0	0	0	0	0	0	0	0	0	0	0	0	0
Bacteria	Proteobacteria	Alphaproteobacteria	Rhizobiales	Methylobacteriaceae	Methylorubrum	Methylorubrum extorquens	408	0	0	10	0	0	0	0	0	0	0	0	0	30	10	0	0	0	0	0	0	0	0	0	0	0	0	0	0	0	0	0	0	0	0	0	0	0	0	0	0	0	0
Bacteria	Proteobacteria	Alphaproteobacteria	Rhizobiales	Methylobacteriaceae	Methylorubrum	Methylorubrum populi	223967	0	0	0	0	0	0	0	0	20	10	10	0	30	20	0	0	0	0	0	0	0	0	0	0	0	0	0	0	0	0	0	0	0	0	0	0	0	0	0	0	0	0
Bacteria	Proteobacteria	Alphaproteobacteria	Rhizobiales	Methylobacteriaceae	Methylorubrum	Methylorubrum zatmanii	29429	0	0	0	0	0	0	0	0	0	0	0	0	10	0	0	0	0	0	0	0	0	0	0	0	0	0	0	0	0	0	0	0	0	0	0	0	0	0	0	0	0	0
Bacteria	Proteobacteria	Alphaproteobacteria	Rhizobiales	Phyllobacteriaceae	Mesorhizobium	Mesorhizobium sp. Pch-S	2082387	0	0	0	0	0	0	0	0	0	0	0	0	0	0	0	0	0	0	0	0	0	0	0	0	0	0	0	0	50	0	0	0	0	0	0	0	0	0	0	0	70	30
Bacteria	Proteobacteria	Alphaproteobacteria	Rhizobiales	Rhizobiaceae	Agrobacterium	Agrobacterium tumefaciens	358	0	0	0	0	0	0	0	0	0	0	0	0	0	10	0	0	0	0	0	0	0	0	0	0	0	0	0	0	440	0	0	0	0	0	0	0	0	0	0	210	100	0
Bacteria	Proteobacteria	Alphaproteobacteria	Rhizobiales	Xanthobacteraceae	Xanthobacter	Xanthobacter autotrophicus	280	0	0	0	0	0	0	0	0	0	0	0	0	50	10	0	0	0	0	0	0	0	0	0	0	0	0	0	0	0	0	0	0	0	0	0	0	0	0	0	0	0	0
Bacteria	Proteobacteria	Alphaproteobacteria	Rhodobacterales	Rhodobacteraceae	Paracoccus	Paracoccus sp. Arc7-R13	2500532	0	0	0	0	0	0	0	0	0	0	0	0	0	0	10	0	0	0	0	0	0	0	0	0	0	0	0	0	0	0	0	0	0	0	0	0	0	0	0	0	0	0
Bacteria	Proteobacteria	Alphaproteobacteria	Sphingomonadales	Sphingomonadaceae	Novosphingobium	Novosphingobium pentaromativorans	205844	0	0	0	0	0	0	0	0	20	0	20	0	0	0	0	0	20	0	0	0	0	0	0	0	0	0	0	0	0	0	0	0	0	0	0	0	0	0	0	0	0	0
Bacteria	Proteobacteria	Alphaproteobacteria	Sphingomonadales	Sphingomonadaceae	Novosphingobium	Novosphingobium sp. ABRDHK2	2571749	0	0	40	0	0	0	0	0	20	10	0	0	70	0	0	0	0	0	0	0	0	0	0	0	0	0	0	0	0	0	0	0	0	0	0	0	0	0	0	0	0	0
Bacteria	Proteobacteria	Alphaproteobacteria	Sphingomonadales	Sphingomonadaceae	Sphingobium	Sphingobium amiense	135719	0	0	40	0	0	0	0	0	0	0	0	0	0	0	0	0	0	0	0	0	0	0	0	0	0	0	0	0	0	0	0	0	0	0	0	0	0	0	0	0	0	0
Bacteria	Proteobacteria	Alphaproteobacteria	Sphingomonadales	Sphingomonadaceae	Sphingobium	Sphingobium baderi	1332080	0	0	40	0	0	0	0	0	0	0	0	0	80	30	0	0	0	0	0	0	0	0	0	0	0	0	0	0	0	0	0	0	0	0	0	0	0	0	0	0	0	0
Bacteria	Proteobacteria	Alphaproteobacteria	Sphingomonadales	Sphingomonadaceae	Sphingobium	Sphingobium herbicidovorans	76947	0	0	0	0	0	0	0	0	40	0	20	0	0	0	0	0	0	0	0	0	0	0	0	0	0	0	0	0	0	0	0	0	0	0	0	0	0	0	0	0	0	0
Bacteria	Proteobacteria	Alphaproteobacteria	Sphingomonadales	Sphingomonadaceae	Sphingobium	Sphingobium hydrophobicum	1673076	0	0	0	0	0	0	0	0	0	0	20	0	0	0	0	0	0	0	0	0	0	0	0	0	0	0	0	0	0	0	0	0	0	0	0	20	0	0	0	0	0	0
Bacteria	Proteobacteria	Alphaproteobacteria	Sphingomonadales	Sphingomonadaceae	Sphingobium	Sphingobium japonicum	332056	0	0	0	0	0	0	0	0	0	0	0	0	0	20	0	0	0	0	0	0	0	0	0	0	0	0	0	0	0	0	0	0	0	0	0	0	0	0	0	0	0	0
Bacteria	Proteobacteria	Alphaproteobacteria	Sphingomonadales	Sphingomonadaceae	Sphingobium	Sphingobium sp. RAC03	1843368	0	0	10	0	0	0	0	0	10	10	0	0	70	20	50	0	0	0	0	0	0	0	0	0	0	0	0	0	0	0	0	0	0	0	0	0	0	0	0	0	0	0
Bacteria	Proteobacteria	Alphaproteobacteria	Sphingomonadales	Sphingomonadaceae	Sphingobium	Sphingobium sp. YG1	2082188	0	0	10	0	0	0	0	0	0	10	20	0	60	0	0	0	0	0	0	0	0	0	0	0	0	0	0	0	0	0	0	0	0	0	0	0	0	0	0	0	0	0
Bacteria	Proteobacteria	Alphaproteobacteria	Sphingomonadales	Sphingomonadaceae	Sphingobium	Sphingobium yanoikuyae	13690	0	0	0	0	0	0	0	0	0	0	0	0	50	0	0	0	0	0	0	0	10	0	0	0	0	0	0	0	0	0	0	0	0	0	0	0	0	0	0	0	0	0
Bacteria	Proteobacteria	Alphaproteobacteria	Sphingomonadales	Sphingomonadaceae	Sphingomonas	Sphingomonas koreensis	93064	0	0	0	0	0	0	190	10	70	0	0	0	40	20	0	0	0	0	0	0	0	0	0	0	0	0	0	0	0	0	0	0	0	0	0	0	0	0	0	0	0	0
Bacteria	Proteobacteria	Alphaproteobacteria	Sphingomonadales	Sphingomonadaceae	Sphingomonas	Sphingomonas melonis	152682	0	0	0	0	0	0	0	0	0	10	0	0	70	0	0	0	0	0	0	0	0	0	10	0	0	0	0	0	0	0	0	0	0	0	0	0	0	0	0	0	0	0
Bacteria	Proteobacteria	Alphaproteobacteria	Sphingomonadales	Sphingomonadaceae	Sphingomonas	Sphingomonas paucimobilis	13689	0	0	0	0	0	0	0	0	0	0	0	0	10	0	0	0	0	0	0	0	0	0	0	0	0	0	0	0	0	0	0	0	0	0	0	0	0	0	0	0	0	0
Bacteria	Proteobacteria	Alphaproteobacteria	Sphingomonadales	Sphingomonadaceae	Sphingomonas	Sphingomonas sanxanigenens	397260	120	0	70	40	60	0	190	20	0	20	50	0	160	40	0	0	0	0	0	0	10	0	0	10	0	0	0	0	0	0	0	0	0	0	0	0	0	0	0	0	0	0
Bacteria	Proteobacteria	Alphaproteobacteria	Sphingomonadales	Sphingomonadaceae	Sphingomonas	Sphingomonas sp. C8-2	2492837	0	0	0	0	0	0	0	10	0	0	0	0	0	0	0	0	0	0	0	0	0	0	0	0	0	0	0	0	0	0	0	0	0	0	0	0	0	0	0	0	0	0
Bacteria	Proteobacteria	Alphaproteobacteria	Sphingomonadales	Sphingomonadaceae	Sphingomonas	Sphingomonas sp. FARSPH	2219696	0	0	0	0	0	0	0	60	0	10	0	0	30	0	0	0	0	0	0	0	10	0	10	0	0	0	0	0	0	0	0	0	0	0	0	0	0	0	0	0	0	0
Bacteria	Proteobacteria	Alphaproteobacteria	Sphingomonadales	Sphingomonadaceae	Sphingomonas	Sphingomonas sp. LM7	1938607	0	0	0	0	0	0	0	0	0	0	0	0	10	0	0	0	0	0	0	0	0	0	0	0	0	0	0	0	0	0	0	0	0	0	0	0	0	0	0	0	0	0
Bacteria	Proteobacteria	Alphaproteobacteria	Sphingomonadales	Sphingomonadaceae	Sphingomonas	Sphingomonas sp. MM-1	745310	0	0	30	0	0	0	0	20	0	40	30	0	210	0	0	0	0	0	0	0	0	0	0	0	0	0	0	0	0	0	0	0	0	0	0	0	0	0	0	0	0	0
Bacteria	Proteobacteria	Alphaproteobacteria	Sphingomonadales	Sphingomonadaceae	Sphingomonas	Sphingomonas sp. PAMC26645	2565555	0	0	0	0	0	0	0	0	0	0	0	0	0	0	0	0	0	0	0	0	0	0	0	0	0	0	0	0	0	0	20	0	0	0	0	0	0	0	0	0	0	0
Bacteria	Proteobacteria	Alphaproteobacteria	Sphingomonadales	Sphingomonadaceae	Sphingomonas	Sphingomonas wittichii	160791	0	0	0	0	0	0	0	40	0	20	0	0	0	0	0	0	0	0	0	0	20	0	0	0	0	0	0	0	0	0	0	0	0	0	0	0	0	0	0	0	0	0
Bacteria	Proteobacteria	Alphaproteobacteria	Sphingomonadales	Sphingomonadaceae	Sphingopyxis	Sphingopyxis fribergensis	1515612	0	0	20	0	0	0	0	0	0	10	10	0	30	0	0	0	0	0	0	0	0	0	0	0	0	0	0	0	0	0	0	0	0	0	0	0	0	0	0	0	0	0
Bacteria	Proteobacteria	Alphaproteobacteria	Sphingomonadales	Sphingomonadaceae	Sphingopyxis	Sphingopyxis macrogoltabida	33050	0	0	0	0	0	0	0	0	0	0	0	0	20	0	0	0	0	0	0	0	0	0	0	0	0	0	0	0	0	0	0	0	0	0	0	0	0	0	0	0	0	0
Bacteria	Proteobacteria	Alphaproteobacteria	Sphingomonadales	Sphingomonadaceae	Sphingopyxis	Sphingopyxis sp. FD7	1914525	0	0	10	0	0	0	0	0	0	0	0	0	0	0	0	0	0	0	0	0	0	0	0	0	0	0	0	0	0	0	0	0	0	0	0	0	0	0	0	0	0	0
Bacteria	Proteobacteria	Betaproteobacteria	Burkholderiales	Alcaligenaceae	Achromobacter	Achromobacter xylosoxidans	85698	0	0	0	0	0	0	0	0	0	0	0	0	0	0	0	0	0	0	0	0	0	0	0	0	0	0	0	0	0	0	0	0	0	0	0	0	0	0	0	0	0	40
Bacteria	Proteobacteria	Betaproteobacteria	Burkholderiales	Alcaligenaceae	Bordetella	Bordetella petrii	94624	0	0	0	0	0	0	0	0	0	0	0	0	0	0	0	0	0	0	0	0	0	0	0	0	0	0	0	0	50	0	0	0	0	0	0	0	0	0	0	0	0	0
Bacteria	Proteobacteria	Betaproteobacteria	Burkholderiales	Burkholderiaceae	Burkholderia	Burkholderia cenocepacia	95486	0	0	0	0	0	0	0	0	0	0	0	0	0	0	0	0	0	0	0	0	0	0	0	0	0	0	0	0	0	0	0	0	0	0	0	0	0	0	0	0	0	70
Bacteria	Proteobacteria	Betaproteobacteria	Burkholderiales	Burkholderiaceae	Cupriavidus	Cupriavidus basilensis	68895	0	0	0	0	0	0	0	0	0	0	0	0	10	10	0	0	0	0	0	0	0	0	0	0	0	0	0	0	0	0	0	0	0	0	0	0	0	0	0	0	0	0
Bacteria	Proteobacteria	Betaproteobacteria	Burkholderiales	Burkholderiaceae	Cupriavidus	Cupriavidus metallidurans	119219	0	0	0	0	0	0	490	150	940	210	760	0	1390	1880	50	200	100	470	0	0	10	0	0	0	0	40	0	0	0	0	0	0	0	0	0	0	0	0	0	0	0	0
Bacteria	Proteobacteria	Betaproteobacteria	Burkholderiales	Burkholderiaceae	Cupriavidus	Cupriavidus nantongensis	1796606	0	0	40	0	0	0	0	0	0	0	20	0	20	0	0	0	0	0	0	0	0	0	0	0	0	0	0	0	0	0	0	0	0	0	0	0	0	0	0	0	0	0
Bacteria	Proteobacteria	Betaproteobacteria	Burkholderiales	Burkholderiaceae	Paraburkholderia	Paraburkholderia aromaticivorans	2026199	0	0	0	0	0	0	0	0	0	0	0	0	0	0	0	0	0	0	0	0	0	0	0	0	0	0	0	0	0	0	0	0	0	0	0	0	0	0	0	0	50	0
Bacteria	Proteobacteria	Betaproteobacteria	Burkholderiales	Burkholderiaceae	Paraburkholderia	Paraburkholderia fungorum	134537	0	0	0	0	0	0	0	0	0	0	0	0	0	0	0	0	0	0	0	0	0	0	0	0	0	0	0	0	0	0	0	0	0	0	0	0	0	0	0	0	40	0
Bacteria	Proteobacteria	Betaproteobacteria	Burkholderiales	Burkholderiaceae	Paraburkholderia	Paraburkholderia phytofirmans	261302	0	0	0	0	0	0	0	0	0	0	0	0	0	0	0	0	0	0	0	0	0	0	0	0	0	0	0	0	50	0	0	0	0	0	0	0	0	0	0	0	0	0
Bacteria	Proteobacteria	Betaproteobacteria	Burkholderiales	Burkholderiaceae	Ralstonia	Ralstonia insidiosa	190721	0	0	70	190	0	0	0	0	0	0	0	0	0	10	0	0	0	0	0	0	0	0	0	0	0	0	0	30	0	0	0	0	0	0	0	0	0	0	0	0	50	0
Bacteria	Proteobacteria	Betaproteobacteria	Burkholderiales	Burkholderiaceae	Ralstonia	Ralstonia pickettii	329	0	0	0	0	0	0	0	0	0	10	10	0	100	40	0	0	0	0	0	90	10	0	0	10	0	0	0	0	120	0	0	0	0	0	20	10	0	0	0	100	560	60
Bacteria	Proteobacteria	Betaproteobacteria	Burkholderiales	Comamonadaceae	Acidovorax	Acidovorax carolinensis	553814	0	0	400	0	0	0	0	160	400	60	280	0	40	80	0	0	0	0	0	0	30	0	0	0	0	0	0	0	0	0	0	0	0	0	0	0	0	0	0	0	0	0
Bacteria	Proteobacteria	Betaproteobacteria	Burkholderiales	Comamonadaceae	Acidovorax	Acidovorax sp. 1608163	2478662	0	0	0	0	0	0	0	0	0	0	80	0	0	40	0	0	0	0	0	0	0	0	0	0	0	0	0	0	0	0	0	0	0	0	0	0	0	0	0	0	0	0
Bacteria	Proteobacteria	Betaproteobacteria	Burkholderiales	Comamonadaceae	Acidovorax	Acidovorax sp. JS42	232721	0	0	0	0	0	0	0	220	0	70	200	0	0	0	0	0	0	0	0	0	0	0	0	0	0	0	0	0	0	0	0	0	0	0	0	0	0	0	0	0	0	0
Bacteria	Proteobacteria	Betaproteobacteria	Burkholderiales	Comamonadaceae	Acidovorax	Acidovorax sp. KKS102	358220	0	0	430	0	0	0	0	0	0	0	220	0	60	0	0	0	0	0	0	0	20	0	0	0	0	0	0	0	0	0	0	0	0	0	0	0	0	0	0	0	0	0
Bacteria	Proteobacteria	Betaproteobacteria	Burkholderiales	Comamonadaceae	Acidovorax	Acidovorax sp. RAC01	1842533	0	0	240	0	0	0	0	50	0	10	120	0	20	0	0	0	0	0	0	0	0	0	0	0	0	0	0	0	0	0	0	0	0	0	0	0	0	0	0	0	0	0
Bacteria	Proteobacteria	Betaproteobacteria	Burkholderiales	Comamonadaceae	Acidovorax	Acidovorax sp. T1	1858609	0	0	380	0	0	0	0	140	1110	0	0	0	70	140	0	0	0	0	0	0	0	0	0	0	0	0	0	0	0	0	0	0	0	0	0	0	0	0	0	0	0	0
Bacteria	Proteobacteria	Betaproteobacteria	Burkholderiales	Comamonadaceae	Alicycliphilus	Alicycliphilus denitrificans	179636	0	0	0	0	0	0	0	0	0	0	0	0	60	0	0	0	0	0	0	0	0	0	0	0	0	0	0	0	0	0	0	0	0	0	0	0	0	0	0	0	0	0
Bacteria	Proteobacteria	Betaproteobacteria	Burkholderiales	Comamonadaceae	Comamonas	Comamonas kerstersii	225992	0	0	440	0	0	0	0	0	0	0	0	0	0	0	0	0	0	0	0	0	0	0	0	0	0	0	0	0	0	0	0	0	0	0	0	0	0	0	0	0	0	0
Bacteria	Proteobacteria	Betaproteobacteria	Burkholderiales	Comamonadaceae	Comamonas	Comamonas testosteroni	285	0	0	0	0	0	0	0	0	0	0	80	0	10	0	0	0	0	0	0	0	0	0	0	0	0	0	0	0	0	0	0	0	0	0	0	0	0	0	0	0	0	0
Bacteria	Proteobacteria	Betaproteobacteria	Burkholderiales	Comamonadaceae	Delftia	Delftia acidovorans	80866	0	0	0	0	0	0	6420	0	0	0	0	0	0	0	0	0	0	0	0	0	0	0	0	0	0	0	0	0	0	0	0	0	0	0	0	0	0	0	0	430	0	220
Bacteria	Proteobacteria	Betaproteobacteria	Burkholderiales	Comamonadaceae	Delftia	Delftia tsuruhatensis	180282	0	0	0	0	0	0	0	0	0	0	0	0	10	0	0	0	0	0	0	0	0	0	0	0	0	0	0	0	0	0	0	0	0	0	0	0	0	0	0	0	0	0
Bacteria	Proteobacteria	Betaproteobacteria	Burkholderiales	Comamonadaceae	Hydrogenophaga	Hydrogenophaga sp. NH-16	2184519	0	0	230	0	2440	0	0	90	0	10	80	0	110	90	0	0	0	0	0	0	20	0	0	10	0	0	0	0	0	0	0	110	0	0	0	0	0	0	0	0	0	0
Bacteria	Proteobacteria	Betaproteobacteria	Burkholderiales	Comamonadaceae	Hydrogenophaga	Hydrogenophaga sp. RAC07	1842537	0	0	0	0	0	0	0	0	0	0	30	0	10	0	0	0	0	0	0	0	0	0	0	0	0	0	0	0	0	0	0	0	0	0	0	0	0	0	0	0	0	0
Bacteria	Proteobacteria	Betaproteobacteria	Burkholderiales	Unknown	Aquabacterium	Aquabacterium olei	1296669	0	0	0	0	0	0	0	0	0	0	0	0	10	0	0	0	0	0	0	0	0	0	0	0	0	0	0	0	0	0	0	0	0	0	0	0	0	0	0	100	0	0
Bacteria	Proteobacteria	Betaproteobacteria	Burkholderiales	Unknown	Methylibium	Methylibium petroleiphilum	105560	0	0	130	0	0	0	0	100	150	80	180	0	560	100	0	0	20	90	0	360	40	10	10	0	50	0	0	0	0	0	0	0	0	0	0	0	0	0	0	0	0	0
Bacteria	Proteobacteria	Betaproteobacteria	Burkholderiales	Unknown	Methylibium	Methylibium sp. Pch-M	2082386	0	0	190	0	0	0	0	50	0	20	100	0	210	30	0	0	0	0	0	0	0	0	0	0	0	0	0	0	0	0	0	0	0	0	0	0	0	0	0	0	0	0
Bacteria	Proteobacteria	Betaproteobacteria	Burkholderiales	Unknown	Unknown	Burkholderiales bacterium YL45	1834205	90	520	1540	3920	10	2070	0	7260	2650	1320	4250	3590	20	580	2280	2200	1130	4360	0	0	13290	33690	20070	11600	120	0	0	1250	430	0	0	0	0	0	0	0	41950	19670	90	630	810	9280
Bacteria	Proteobacteria	Betaproteobacteria	Neisseriales	Neisseriaceae	Neisseria	Neisseria subflava	28449	0	0	0	0	0	0	0	0	0	0	0	0	0	0	0	0	0	0	0	0	0	0	0	0	0	30	110	0	0	0	0	0	0	0	0	0	0	0	0	0	0	0
Bacteria	Proteobacteria	Betaproteobacteria	Rhodocyclales	Zoogloeaceae	Thauera	Thauera sp. K11	2005884	0	0	0	0	0	0	0	0	0	0	0	0	10	0	0	0	0	0	0	0	0	0	0	0	0	0	0	0	0	0	0	0	0	0	0	0	0	0	0	0	0	0
Bacteria	Proteobacteria	Deltaproteobacteria	Desulfovibrionales	Desulfomicrobiaceae	Desulfomicrobium	Desulfomicrobium orale	132132	80	20	0	0	10	0	100	0	10	0	0	0	0	0	0	0	0	0	0	0	0	0	0	0	0	0	0	0	0	60	0	0	0	0	0	0	0	0	0	0	0	0
Bacteria	Proteobacteria	Deltaproteobacteria	Desulfovibrionales	Desulfovibrionaceae	Desulfovibrio	Desulfovibrio fairfieldensis	44742	250	0	10	0	20	0	330	0	60	0	0	50	130	0	0	0	0	0	0	0	0	0	20	0	0	0	0	0	0	0	0	0	0	0	0	0	0	10	0	0	20	0
Bacteria	Proteobacteria	Deltaproteobacteria	Desulfovibrionales	Desulfovibrionaceae	Desulfovibrio	Desulfovibrio piger	901	350	20	90	20	60	30	80	10	190	10	20	290	70	0	0	0	0	0	0	0	20	10	260	0	0	20	0	0	0	80	50	0	0	0	0	0	10	270	10	100	90	130
Bacteria	Proteobacteria	Deltaproteobacteria	Desulfuromonadales	Geobacteraceae	Geoalkalibacter	Geoalkalibacter subterraneus	483547	0	0	10	0	0	10	0	10	10	0	0	0	20	0	0	0	0	0	0	0	0	0	0	0	0	0	0	0	0	0	0	0	0	0	0	0	0	0	0	0	0	0
Bacteria	Proteobacteria	Deltaproteobacteria	Desulfuromonadales	Geobacteraceae	Geobacter	Geobacter sulfurreducens	35554	0	0	0	0	0	0	0	0	0	0	0	0	0	0	0	0	0	0	0	0	0	10	0	0	0	0	0	0	0	0	0	0	0	0	0	0	0	0	0	50	0	0
Bacteria	Proteobacteria	Epsilonproteobacteria	Campylobacterales	Campylobacteraceae	Campylobacter	Campylobacter concisus	199	0	0	0	0	0	0	0	0	0	0	0	0	0	0	0	0	0	0	0	0	0	0	0	0	0	0	0	0	0	0	0	0	0	0	0	0	0	0	0	0	0	50
Bacteria	Proteobacteria	Epsilonproteobacteria	Campylobacterales	Campylobacteraceae	Campylobacter	Campylobacter jejuni	197	0	0	110	0	0	0	0	70	280	0	0	0	0	10	10	0	10	220	0	0	0	0	0	0	0	0	0	0	0	0	0	1820	1850	1910	460	0	0	0	0	0	0	0
Bacteria	Proteobacteria	Epsilonproteobacteria	Campylobacterales	Campylobacteraceae	Campylobacter	Campylobacter lari	201	0	0	0	0	0	0	0	0	0	0	0	0	0	0	0	0	0	0	0	0	0	0	0	0	0	0	0	0	0	0	0	20	10	0	0	0	0	0	0	0	0	0
Bacteria	Proteobacteria	Epsilonproteobacteria	Campylobacterales	Helicobacteraceae	Helicobacter	Helicobacter apodemus	135569	670	10	140	80	140	40	1310	10	180	30	0	960	0	0	0	0	0	0	0	0	20	0	50	0	0	0	0	0	90	50	20	0	0	0	0	0	0	30	0	0	0	0
Bacteria	Proteobacteria	Epsilonproteobacteria	Campylobacterales	Helicobacteraceae	Helicobacter	Helicobacter bilis	37372	30	0	0	0	0	0	0	0	10	0	0	50	0	0	0	0	0	0	0	0	0	0	0	0	0	0	0	0	0	0	0	0	0	0	0	0	0	0	0	0	0	0
Bacteria	Proteobacteria	Epsilonproteobacteria	Campylobacterales	Helicobacteraceae	Helicobacter	Helicobacter canadensis	123841	0	0	0	0	0	0	0	0	0	0	0	0	0	0	0	0	0	0	0	0	0	0	0	0	0	0	0	0	180	0	0	10	20	30	10	20	0	0	0	0	0	0
Bacteria	Proteobacteria	Epsilonproteobacteria	Campylobacterales	Helicobacteraceae	Helicobacter	Helicobacter cinaedi	213	610	110	180	260	600	70	460	20	380	0	0	620	10	0	0	0	0	0	0	0	0	0	0	0	0	0	0	0	1080	0	0	0	0	0	0	0	0	0	0	0	0	0
Bacteria	Proteobacteria	Epsilonproteobacteria	Campylobacterales	Helicobacteraceae	Helicobacter	Helicobacter hepaticus	32025	23570	1800	6040	2930	9610	1470	73250	380	8680	1710	70	29610	510	0	10	0	0	0	0	0	7150	1100	10960	3800	3250	2460	32840	9540	5530	103640	37340	0	0	20	0	0	3980	11260	4070	43170	52120	102760
Bacteria	Proteobacteria	Epsilonproteobacteria	Campylobacterales	Helicobacteraceae	Helicobacter	Helicobacter typhlonius	76936	557310	97770	128030	161580	444620	60710	305650	15620	284100	2200	1190	432430	6800	0	0	0	0	0	0	0	77690	5700	111890	52280	23300	1690	180	210	723480	12120	1330	0	0	0	10	0	17130	110450	26250	380210	436600	581420
Bacteria	Proteobacteria	Gammaproteobacteria	Alteromonadales	Alteromonadaceae	Marinobacter	Marinobacter sp. LQ44	1749259	0	0	0	0	0	0	0	0	0	60	0	0	0	0	0	0	0	0	0	0	0	0	0	0	0	0	0	0	0	0	0	0	0	0	0	0	0	0	0	0	0	0
Bacteria	Proteobacteria	Gammaproteobacteria	Enterobacterales	Enterobacteriaceae	Citrobacter	Citrobacter freundii complex sp. CFNIH2	2066049	0	0	0	0	0	0	0	0	0	0	0	0	0	0	0	0	0	0	0	0	0	0	0	40	0	0	0	0	0	0	0	0	0	0	0	0	0	0	0	0	0	0
Bacteria	Proteobacteria	Gammaproteobacteria	Enterobacterales	Enterobacteriaceae	Enterobacter	Enterobacter hormaechei	158836	0	0	0	0	0	0	0	0	0	0	0	0	0	0	0	0	0	0	0	0	0	0	0	0	0	0	0	0	0	0	0	0	0	0	0	0	0	0	0	0	4790	9740
Bacteria	Proteobacteria	Gammaproteobacteria	Enterobacterales	Enterobacteriaceae	Enterobacter	Enterobacter sp. SA187	1914861	0	0	0	0	0	0	0	0	290	30	0	0	60	390	0	0	0	0	0	0	0	0	0	0	0	0	0	0	0	0	0	0	0	0	0	0	0	0	0	0	0	0
Bacteria	Proteobacteria	Gammaproteobacteria	Enterobacterales	Enterobacteriaceae	Escherichia	Escherichia coli	562	0	0	0	0	0	0	0	0	0	0	0	0	260	0	0	0	0	0	0	0	1450	16070	9330	449050	6360	3400	19670	0	0	0	0	0	0	0	0	0	10880	7810	7010	0	1290	0
Bacteria	Proteobacteria	Gammaproteobacteria	Enterobacterales	Enterobacteriaceae	Escherichia	Escherichia sp. E4742	2044467	0	0	0	0	0	0	0	0	0	0	0	0	0	0	0	0	0	0	0	0	0	0	0	20	0	0	0	0	0	0	0	0	0	0	0	0	0	0	0	0	0	0
Bacteria	Proteobacteria	Gammaproteobacteria	Enterobacterales	Enterobacteriaceae	Kosakonia	Kosakonia sp. CCTCC M2018092	2492396	0	0	0	0	0	0	0	0	0	30	0	0	20	0	0	0	0	0	0	0	0	0	0	0	0	0	0	0	0	0	0	0	0	0	0	0	0	0	0	0	0	0
Bacteria	Proteobacteria	Gammaproteobacteria	Enterobacterales	Enterobacteriaceae	Leclercia	Leclercia sp. W6	2282310	0	0	0	0	0	0	0	0	0	0	0	0	0	0	0	0	0	0	0	0	0	0	0	0	0	0	0	0	0	0	0	0	0	0	0	0	0	0	0	400	0	0
Bacteria	Proteobacteria	Gammaproteobacteria	Enterobacterales	Enterobacteriaceae	Pluralibacter	Pluralibacter gergoviae	61647	0	0	0	0	0	0	0	0	0	0	0	0	0	0	0	0	0	0	0	0	0	0	0	0	0	0	0	0	400	0	0	0	0	0	0	0	0	0	0	1090	580	420
Bacteria	Proteobacteria	Gammaproteobacteria	Enterobacterales	Enterobacteriaceae	Shigella	Shigella boydii	621	0	0	0	0	0	0	0	0	0	0	0	0	0	0	0	0	0	0	0	0	0	0	0	0	0	0	1070	0	0	0	0	0	0	0	0	0	0	0	0	0	0	0
Bacteria	Proteobacteria	Gammaproteobacteria	Enterobacterales	Enterobacteriaceae	Unknown	Enterobacteriaceae bacterium ENNIH1	2066051	0	0	0	0	0	0	0	0	0	0	0	0	0	0	0	0	0	0	0	0	0	0	0	10	0	0	0	0	0	0	0	0	0	0	0	0	0	0	0	0	0	0
Bacteria	Proteobacteria	Gammaproteobacteria	Enterobacterales	Erwiniaceae	Erwinia	Erwinia persicina	55211	0	0	0	0	0	0	0	0	0	0	0	0	0	0	0	0	0	0	0	0	0	0	0	0	0	0	0	20	0	0	0	0	0	0	0	0	0	0	0	0	0	0
Bacteria	Proteobacteria	Gammaproteobacteria	Enterobacterales	Erwiniaceae	Pantoea	Pantoea agglomerans	549	0	0	230	0	0	0	0	0	0	0	0	0	0	150	0	0	0	50	0	0	30	0	0	0	0	50	50	30	0	0	150	0	0	0	0	0	10	10	0	0	0	0
Bacteria	Proteobacteria	Gammaproteobacteria	Enterobacterales	Pectobacteriaceae	Pectobacterium	Pectobacterium atrosepticum	29471	0	0	0	0	0	0	0	0	0	20	0	0	0	0	0	0	0	0	0	0	0	0	0	0	0	0	0	0	0	0	0	0	0	0	0	0	0	0	0	0	0	0
Bacteria	Proteobacteria	Gammaproteobacteria	Enterobacterales	Yersiniaceae	Rahnella	Rahnella aquatilis	34038	0	0	0	0	0	0	0	0	0	90	0	0	0	0	0	0	0	0	0	0	0	0	0	0	0	0	0	0	0	0	0	0	0	0	0	0	0	0	0	0	0	0
Bacteria	Proteobacteria	Gammaproteobacteria	Enterobacterales	Yersiniaceae	Serratia	Serratia sp. 1D1416	2447890	0	0	0	0	0	0	0	0	0	0	0	0	0	0	0	0	0	0	0	0	0	0	0	0	0	0	0	0	110	0	0	0	0	0	0	0	0	0	0	0	0	0
Bacteria	Proteobacteria	Gammaproteobacteria	Enterobacterales	Yersiniaceae	Yersinia	Yersinia pestis	632	0	0	0	0	0	0	0	0	0	0	0	0	0	0	0	0	0	0	0	0	0	20	50	5490	0	0	0	0	0	0	0	0	0	0	0	0	40	0	20	0	0	0
Bacteria	Proteobacteria	Gammaproteobacteria	Oceanospirillales	Alcanivoracaceae	Alcanivorax	Alcanivorax sp. N3-2A	2014542	0	0	1270	0	0	0	2810	520	0	0	1240	0	70	2000	0	0	0	0	0	0	0	0	0	0	0	0	0	0	0	0	0	0	0	0	0	0	0	0	0	0	110	0
Bacteria	Proteobacteria	Gammaproteobacteria	Oceanospirillales	Halomonadaceae	Halomonas	Halomonas sp. A3H3	1346287	0	0	0	0	0	0	0	0	0	0	0	0	0	0	0	0	0	0	0	0	0	0	0	0	0	0	0	0	0	0	0	0	0	0	10	0	0	0	0	0	0	0
Bacteria	Proteobacteria	Gammaproteobacteria	Pasteurellales	Pasteurellaceae	Haemophilus	Haemophilus parainfluenzae	729	0	0	0	0	0	0	0	0	0	0	0	0	0	0	0	0	0	0	0	0	0	0	0	0	0	10	40	0	0	0	0	0	0	0	0	0	0	0	0	0	0	60
Bacteria	Proteobacteria	Gammaproteobacteria	Pasteurellales	Pasteurellaceae	Pasteurella	Pasteurella multocida	747	0	0	0	0	0	0	0	0	0	0	0	0	20540	0	0	0	0	0	0	0	0	0	0	10	0	5530	0	0	13210	0	0	0	0	0	0	0	0	0	0	81760	19280	0
Bacteria	Proteobacteria	Gammaproteobacteria	Pasteurellales	Pasteurellaceae	Rodentibacter	Rodentibacter pneumotropicus	758	0	0	0	0	0	0	0	0	0	0	0	0	0	0	20	0	0	0	0	0	0	0	0	0	0	0	0	0	0	0	0	0	0	0	0	0	0	0	0	0	0	0
Bacteria	Proteobacteria	Gammaproteobacteria	Pasteurellales	Pasteurellaceae	Unknown	Pasteurellaceae bacterium NI1060	1679001	0	570	60	0	0	0	0	20	10	10	20	0	60	0	0	0	0	0	0	0	0	0	0	0	0	70	0	20	0	30	40	0	0	0	0	0	0	0	0	0	0	0
Bacteria	Proteobacteria	Gammaproteobacteria	Pseudomonadales	Moraxellaceae	Acinetobacter	Acinetobacter calcoaceticus	471	0	0	0	0	0	0	0	0	0	50	0	0	0	0	0	0	0	0	0	0	0	0	0	0	0	0	0	0	0	0	0	0	0	0	0	0	0	0	0	0	0	0
Bacteria	Proteobacteria	Gammaproteobacteria	Pseudomonadales	Moraxellaceae	Acinetobacter	Acinetobacter johnsonii	40214	0	0	0	0	0	0	0	0	0	130	0	0	140	0	0	0	180	0	0	0	0	0	0	0	0	0	0	0	0	0	0	0	0	0	0	0	0	0	0	0	370	280
Bacteria	Proteobacteria	Gammaproteobacteria	Pseudomonadales	Moraxellaceae	Acinetobacter	Acinetobacter lwoffii	28090	0	0	0	0	0	0	0	0	0	70	0	0	60	1790	0	0	0	110	0	0	50	0	0	0	0	0	0	0	0	0	0	0	140	0	0	0	0	0	0	0	0	110
Bacteria	Proteobacteria	Gammaproteobacteria	Pseudomonadales	Moraxellaceae	Acinetobacter	Acinetobacter oleivorans	1148157	0	0	0	0	0	0	0	0	0	0	0	0	0	0	0	0	0	0	0	0	20	0	0	0	0	0	0	0	0	0	0	0	0	0	0	0	0	0	0	0	0	0
Bacteria	Proteobacteria	Gammaproteobacteria	Pseudomonadales	Moraxellaceae	Acinetobacter	Acinetobacter pittii	48296	0	0	0	0	0	0	0	0	0	0	0	0	0	0	0	0	0	0	0	0	0	0	0	0	0	0	0	0	0	0	0	0	0	0	0	0	0	0	0	0	0	250
Bacteria	Proteobacteria	Gammaproteobacteria	Pseudomonadales	Moraxellaceae	Acinetobacter	Acinetobacter radioresistens	40216	0	0	0	0	0	0	0	0	0	0	0	0	0	0	0	0	0	0	0	0	0	0	0	0	0	0	0	0	0	0	0	0	0	0	0	0	0	0	0	240	0	0
Bacteria	Proteobacteria	Gammaproteobacteria	Pseudomonadales	Moraxellaceae	Acinetobacter	Acinetobacter schindleri	108981	0	0	0	0	0	0	0	0	0	650	2150	0	620	2860	0	0	0	0	0	0	0	0	0	0	0	0	0	0	0	0	0	0	0	0	0	0	0	10	0	0	0	0
Bacteria	Proteobacteria	Gammaproteobacteria	Pseudomonadales	Moraxellaceae	Moraxella	Moraxella catarrhalis	480	0	0	0	0	0	0	0	0	0	0	220	0	0	0	0	0	0	0	0	0	0	0	0	0	0	0	0	0	0	0	0	0	0	0	440	0	0	0	0	0	0	0
Bacteria	Proteobacteria	Gammaproteobacteria	Pseudomonadales	Moraxellaceae	Moraxella	Moraxella osloensis	34062	0	0	0	0	0	0	0	0	0	60	0	0	20	0	0	0	0	0	0	0	30	0	0	0	0	0	0	0	150	0	0	0	0	0	0	140	0	0	0	0	50	0
Bacteria	Proteobacteria	Gammaproteobacteria	Pseudomonadales	Pseudomonadaceae	Pseudomonas	Pseudomonas aeruginosa	287	0	0	920	0	0	0	3780	1490	390	570	3190	0	2290	3110	0	0	0	0	0	0	90	0	0	10	70	0	0	70	41300	0	0	0	0	0	0	0	0	0	0	11330	10240	6640
Bacteria	Proteobacteria	Gammaproteobacteria	Pseudomonadales	Pseudomonadaceae	Pseudomonas	Pseudomonas alcaligenes	43263	0	0	0	0	0	0	0	0	0	0	0	0	0	0	0	0	0	0	0	0	0	0	0	0	0	0	10	0	0	0	0	0	0	0	0	0	0	0	0	0	0	0
Bacteria	Proteobacteria	Gammaproteobacteria	Pseudomonadales	Pseudomonadaceae	Pseudomonas	Pseudomonas alcaliphila	101564	0	0	0	0	0	0	0	0	0	30	0	0	0	0	0	0	0	0	0	0	0	0	0	0	0	0	0	0	0	0	0	0	0	0	0	0	0	0	0	0	0	0
Bacteria	Proteobacteria	Gammaproteobacteria	Pseudomonadales	Pseudomonadaceae	Pseudomonas	Pseudomonas fluorescens	294	0	0	0	0	0	0	0	0	0	0	0	0	0	0	0	0	0	50	0	0	0	0	0	0	0	0	0	0	0	0	0	0	0	0	0	0	0	0	0	0	0	0
Bacteria	Proteobacteria	Gammaproteobacteria	Pseudomonadales	Pseudomonadaceae	Pseudomonas	Pseudomonas koreensis	198620	0	0	0	0	0	0	0	0	0	0	0	0	0	0	0	0	0	0	0	0	0	0	0	0	0	0	0	0	0	0	0	0	0	0	0	0	0	0	0	40	0	30
Bacteria	Proteobacteria	Gammaproteobacteria	Pseudomonadales	Pseudomonadaceae	Pseudomonas	Pseudomonas plecoglossicida	70775	0	0	0	0	0	0	0	0	0	0	0	0	0	530	0	0	0	0	0	0	0	0	0	0	0	0	0	0	0	0	0	0	0	0	0	0	0	0	0	0	0	0
Bacteria	Proteobacteria	Gammaproteobacteria	Pseudomonadales	Pseudomonadaceae	Pseudomonas	Pseudomonas putida	303	0	0	740	0	0	0	0	540	0	1110	4030	0	0	0	0	0	0	0	0	0	0	20	10	0	0	0	80	0	0	0	0	0	0	0	0	0	0	0	0	1180	0	0
Bacteria	Proteobacteria	Gammaproteobacteria	Pseudomonadales	Pseudomonadaceae	Pseudomonas	Pseudomonas rhodesiae	76760	0	0	0	500	0	0	0	0	0	0	900	0	440	3800	0	0	0	0	0	0	10	0	0	0	0	0	0	0	0	0	0	0	0	0	0	0	0	0	0	0	0	0
Bacteria	Proteobacteria	Gammaproteobacteria	Pseudomonadales	Pseudomonadaceae	Pseudomonas	Pseudomonas sp. 02C 26	2054914	0	0	0	0	0	0	0	0	0	0	0	0	0	0	0	0	0	0	0	0	0	0	0	0	0	0	0	0	20	0	0	0	0	0	0	0	0	0	0	0	40	0
Bacteria	Proteobacteria	Gammaproteobacteria	Pseudomonadales	Pseudomonadaceae	Pseudomonas	Pseudomonas sp. FDAARGOS_380	2018067	0	0	0	0	0	0	0	0	0	0	0	0	0	0	0	0	0	0	0	0	0	0	0	0	0	0	0	0	0	0	0	0	0	0	0	0	0	0	0	0	260	0
Bacteria	Proteobacteria	Gammaproteobacteria	Pseudomonadales	Pseudomonadaceae	Pseudomonas	Pseudomonas sp. RU47	2005388	0	0	0	0	0	0	0	0	0	10	0	0	0	0	0	0	0	0	0	0	0	0	0	0	0	0	0	0	0	0	0	0	0	0	0	0	0	0	0	0	0	0
Bacteria	Proteobacteria	Gammaproteobacteria	Pseudomonadales	Pseudomonadaceae	Pseudomonas	Pseudomonas sp. St29	1500687	0	0	0	0	0	0	0	0	0	0	0	0	0	0	0	0	0	0	0	0	0	0	0	0	0	0	0	0	140	0	0	0	0	0	0	0	0	0	0	0	0	0
Bacteria	Proteobacteria	Gammaproteobacteria	Pseudomonadales	Pseudomonadaceae	Pseudomonas	Pseudomonas sp. SXM-1	2169583	0	0	0	0	0	0	0	0	0	0	0	0	0	0	0	0	0	0	0	0	10	0	0	0	0	0	0	0	0	0	0	0	0	0	0	0	0	0	0	0	0	0
Bacteria	Proteobacteria	Gammaproteobacteria	Pseudomonadales	Pseudomonadaceae	Pseudomonas	Pseudomonas stutzeri	316	0	0	0	0	0	0	0	0	0	0	0	0	0	0	0	20	0	0	0	0	0	0	0	0	0	0	0	0	0	0	0	0	0	0	0	0	0	0	0	0	0	0
Bacteria	Proteobacteria	Gammaproteobacteria	Pseudomonadales	Pseudomonadaceae	Pseudomonas	Pseudomonas yamanorum	515393	0	0	0	0	0	0	0	0	0	0	0	0	0	0	0	0	0	0	0	0	0	0	0	0	0	0	0	0	0	0	0	30	0	0	0	0	0	0	0	70	0	0
Bacteria	Proteobacteria	Gammaproteobacteria	Xanthomonadales	Xanthomonadaceae	Stenotrophomonas	Stenotrophomonas maltophilia	40324	0	0	0	0	0	0	0	0	0	0	0	0	0	0	0	0	0	0	0	0	0	0	0	0	0	0	0	0	4890	30870	4990	0	0	0	0	0	0	0	0	0	0	590
Bacteria	Proteobacteria	Gammaproteobacteria	Xanthomonadales	Xanthomonadaceae	Stenotrophomonas	Stenotrophomonas rhizophila	216778	0	0	0	0	0	0	0	0	0	410	0	0	0	0	0	0	0	0	0	0	0	0	0	0	0	0	0	0	0	0	0	0	0	0	0	0	0	0	0	0	0	0
Bacteria	Proteobacteria	Gammaproteobacteria	Xanthomonadales	Xanthomonadaceae	Stenotrophomonas	Stenotrophomonas sp. LM091	1904944	0	0	0	0	0	0	0	0	0	70	0	0	0	0	0	0	0	0	0	0	0	0	0	0	0	0	0	0	0	0	0	0	0	0	0	0	0	0	0	0	0	0
Bacteria	Proteobacteria	Hydrogenophilalia	Hydrogenophilales	Hydrogenophilaceae	Hydrogenophilus	Hydrogenophilus thermoluteolus	297	0	0	0	0	0	0	0	0	0	0	0	0	0	0	0	0	0	0	0	0	0	0	0	0	0	0	0	0	0	0	20	0	0	0	0	0	0	0	0	0	0	0
Bacteria	Spirochaetes	Spirochaetia	Brachyspirales	Brachyspiraceae	Brachyspira	Brachyspira pilosicoli	52584	0	0	0	0	0	0	0	0	0	0	10	0	0	0	0	0	0	0	0	0	0	0	0	0	0	0	0	0	0	0	0	10	50	10	10	40	0	0	0	0	0	0
Bacteria	Spirochaetes	Spirochaetia	Spirochaetales	Spirochaetaceae	Treponema	Treponema succinifaciens	167	0	0	0	0	0	0	100	0	50	0	0	0	10	10	0	230	0	0	1520	290	0	0	20	0	0	0	0	0	100	0	0	90	40	720	700	430	0	40	10	0	0	110
Bacteria	Synergistetes	Synergistia	Synergistales	Synergistaceae	Cloacibacillus	Cloacibacillus porcorum	1197717	0	0	0	0	0	10	0	0	0	0	0	50	0	0	10	0	0	0	0	0	0	0	10	0	0	10	0	0	40	460	0	10	10	10	10	20	10	0	0	0	0	0
Bacteria	Synergistetes	Synergistia	Synergistales	Synergistaceae	Jonquetella	Jonquetella anthropi	428712	0	0	0	0	0	0	0	0	0	0	0	0	0	0	0	0	0	0	0	0	0	0	0	0	0	0	0	0	0	0	0	20	0	0	0	0	0	0	0	0	0	0
Bacteria	Tenericutes	Mollicutes	Mycoplasmatales	Mycoplasmataceae	Mycoplasma	Mycoplasma iowae	2116	0	0	0	0	0	0	0	0	0	0	0	0	10	0	0	0	0	0	0	0	0	0	0	0	0	0	0	0	0	0	0	0	0	0	0	0	0	0	0	0	0	0
Bacteria	Verrucomicrobia	Verrucomicrobiae	Verrucomicrobiales	Akkermansiaceae	Akkermansia	Akkermansia muciniphila	239935	24280	36260	33070	62710	29980	81760	10060	84550	32180	77660	124860	40510	20950	20	2200	220	1320	230	0	0	10	20	0	10	0	0	0	0	0	0	0	10	0	20	0	50	10	0	10	0	0	0
Eukaryota	Ascomycota	Dothideomycetes	Capnodiales	Mycosphaerellaceae	Zymoseptoria	Zymoseptoria tritici	1047171	0	0	0	0	0	0	0	0	0	0	0	0	0	0	0	0	0	0	0	0	0	0	0	0	0	0	10	0	0	0	0	0	0	0	0	0	0	0	0	0	0	0
Eukaryota	Ascomycota	Eurotiomycetes	Eurotiales	Aspergillaceae	Aspergillus	Aspergillus oryzae	5062	360	440	50	0	0	90	0	10	0	0	20	690	20	50	0	0	0	0	0	0	0	0	0	0	0	0	10	0	30	0	0	0	0	0	0	0	0	0	0	0	20	0
Eukaryota	Ascomycota	Leotiomycetes	Helotiales	Sclerotiniaceae	Botrytis	Botrytis cinerea	40559	0	0	0	0	0	0	0	0	0	0	0	0	0	0	0	0	0	0	0	0	0	0	0	0	0	0	10	0	0	0	0	0	0	0	0	0	0	0	0	0	0	0
Eukaryota	Ascomycota	Saccharomycetes	Saccharomycetales	Phaffomycetaceae	Komagataella	Komagataella phaffii	460519	0	0	0	0	0	0	0	0	0	0	0	0	0	0	0	0	0	0	0	0	0	0	0	0	0	0	0	0	0	0	0	0	0	0	0	0	0	0	0	10	20	30
Eukaryota	Ascomycota	Saccharomycetes	Saccharomycetales	Pichiaceae	Ogataea	Ogataea parapolymorpha	1005962	0	0	0	0	0	0	0	0	0	0	0	0	0	0	0	0	0	0	0	0	0	0	0	0	40	0	0	0	0	0	0	0	0	0	0	0	0	0	10	0	0	0
Eukaryota	Ascomycota	Saccharomycetes	Saccharomycetales	Saccharomycetaceae	Kluyveromyces	Kluyveromyces lactis	28985	0	0	0	0	0	0	0	0	0	0	0	0	0	0	0	0	0	0	0	0	0	0	0	0	0	0	0	0	0	0	0	240	480	0	1470	560	0	0	10	0	0	0
Eukaryota	Ascomycota	Saccharomycetes	Saccharomycetales	Saccharomycetaceae	Saccharomyces	Saccharomyces cerevisiae	4932	0	0	0	0	0	0	0	0	0	0	0	0	0	0	0	0	0	0	0	0	0	0	0	0	0	0	0	7960	0	10620	13140	0	0	0	0	0	0	0	0	0	0	0
Eukaryota	Ascomycota	Saccharomycetes	Saccharomycetales	Saccharomycetaceae	Saccharomyces	Saccharomyces eubayanus	1080349	0	0	20	0	0	0	0	0	0	0	0	0	0	0	0	0	0	0	0	0	0	0	0	0	0	0	0	650	0	590	2150	0	0	0	0	0	0	0	0	0	0	0
Eukaryota	Ascomycota	Sordariomycetes	Hypocreales	Nectriaceae	Fusarium	Fusarium fujikuroi	5127	0	0	0	0	0	0	0	0	0	0	0	0	0	0	0	0	0	0	0	0	0	0	0	0	0	0	0	0	0	0	40	0	0	0	0	0	0	0	0	0	0	0
Eukaryota	Ascomycota	Sordariomycetes	Hypocreales	Nectriaceae	Fusarium	Fusarium graminearum	5518	0	0	0	0	0	0	0	0	0	0	0	0	0	0	0	0	0	0	0	0	0	0	0	0	0	20	0	0	0	30	0	0	0	0	50	0	0	0	0	0	0	0
Eukaryota	Ascomycota	Sordariomycetes	Hypocreales	Nectriaceae	Fusarium	Fusarium verticillioides	117187	0	0	0	0	0	0	0	0	0	0	20	0	0	0	0	0	0	0	0	0	10	0	0	0	0	0	0	20	0	0	240	0	0	0	0	0	0	0	0	0	0	0
Eukaryota	Basidiomycota	Malasseziomycetes	Malasseziales	Malasseziaceae	Malassezia	Malassezia restricta	76775	0	0	0	0	0	0	0	0	0	0	20	0	10	0	10	20	10	30	0	0	0	0	0	0	0	0	0	0	0	0	0	10	0	0	0	0	0	0	0	0	0	0
Eukaryota	Nematoda	Chromadorea	Rhabditida	Heteroxynematidae	Aspiculuris	Aspiculuris tetraptera	451377	0	0	0	0	0	0	0	0	0	0	0	0	0	0	0	0	0	0	0	0	0	0	0	0	0	0	10	0	0	0	0	0	0	0	0	0	0	0	0	0	0	0
Eukaryota	Platyhelminthes	Trematoda	Strigeidida	Schistosomatidae	Schistosoma	Schistosoma japonicum	6182	0	0	0	0	0	0	0	0	0	0	50	0	0	0	0	0	0	0	0	0	0	0	0	0	0	0	0	30	130	40	50	0	0	0	0	0	0	0	0	190	410	170
Eukaryota	Unknown	Unknown	Tritrichomonadida	Tritrichomonadidae	Tritrichomonas	Tritrichomonas muris	5726	0	0	0	0	0	0	0	0	0	0	0	0	0	0	0	0	0	0	0	0	0	0	0	0	0	0	0	0	100	0	0	0	0	0	0	0	0	0	0	60	20	0
Eukaryota	Unknown	Unknown	Unknown	Entamoebidae	Entamoeba	Entamoeba muris	545931	0	0	0	0	0	0	30	0	20	0	0	40	0	0	0	0	0	0	0	0	0	0	0	0	0	20	0	0	70	40	0	0	0	0	0	0	0	0	0	0	0	0
Viruses	Unknown	Unknown	Caudovirales	Myoviridae	Unknown	Lactobacillus prophage Lj771	139871	0	0	0	0	0	0	0	0	0	0	0	0	0	0	0	0	0	0	0	0	0	0	0	0	0	0	0	0	0	0	0	0	0	0	10	0	0	0	0	0	0	0
Viruses	Unknown	Unknown	Caudovirales	Siphoviridae	Unknown	Lactobacillus phage phiadh	12417	0	0	0	0	0	0	0	0	0	0	0	0	0	0	10	0	0	0	0	0	20	10	10	140	0	0	0	0	0	0	0	0	0	0	0	0	20	10	0	0	20	0
Viruses	Unknown	Unknown	Ortervirales	Retroviridae	Betaretrovirus	Mouse mammary tumor virus	11757	0	0	0	0	0	0	0	0	0	0	0	0	0	0	0	0	0	0	0	0	0	0	0	0	0	0	0	0	0	0	0	0	0	0	0	0	0	0	0	0	20	0
Viruses	Unknown	Unknown	Ortervirales	Retroviridae	Gammaretrovirus	Abelson murine leukemia virus	11788	0	0	0	0	0	0	0	0	0	0	0	0	0	0	0	0	0	0	0	0	0	0	0	0	0	0	0	0	220	0	0	0	0	0	0	0	0	0	0	0	0	0
Viruses	Unknown	Unknown	Ortervirales	Retroviridae	Gammaretrovirus	Moloney murine sarcoma virus	11809	0	0	0	0	0	0	0	0	0	0	0	0	0	0	0	0	0	0	0	0	0	0	0	0	0	0	0	0	30	0	0	0	0	0	0	0	0	0	0	0	0	0
Viruses	Unknown	Unknown	Ortervirales	Retroviridae	Gammaretrovirus	Murine leukemia virus	11786	0	0	0	0	0	0	0	0	0	0	0	0	0	0	0	0	0	0	0	0	0	0	0	0	0	0	0	0	0	0	0	0	0	0	0	0	0	0	0	0	40	0
Viruses	Unknown	Unknown	Ortervirales	Retroviridae	Gammaretrovirus	Mus musculus mobilized endogenous polytropic provirus	590745	0	0	0	0	0	0	0	0	0	0	0	0	0	0	0	0	0	0	0	0	0	0	0	0	0	10	0	0	570	0	0	0	0	0	0	0	0	0	0	1270	1070	140
Viruses	Unknown	Unknown	Unknown	Caliciviridae	Norovirus	Norwalk virus	11983	0	0	0	0	0	0	0	0	0	0	0	0	0	0	0	0	0	0	0	0	0	0	0	0	0	0	0	0	0	0	0	0	0	0	0	0	0	0	0	10	0	0
Viruses	Unknown	Unknown	Unknown	Geminiviridae	Mastrevirus	Wheat dwarf virus	10834	0	0	0	0	0	0	0	0	0	0	0	0	0	0	0	0	0	0	0	0	0	0	0	0	0	0	30	0	0	0	0	0	0	0	0	0	0	0	0	0	0	0
