# Supplementary material for: A comprehensive approach for microbiota and health monitoring in mouse colonies using metagenomic shotgun sequencing
Source: Anim Microbiome. 2021 Jul 29;3:53. doi: 10.1186/s42523-021-00113-4 (PMC8323313; doi:10.1186/s42523-021-00113-4)
Supplement: Supplementary file 4 — Raw data form NGS analysis of the negative control. The different lines represent the different species identified with the normalized counts. For each species there are 8 columns that describe the taxonomy (superkingdom, phylum, class, order, family, genus, species, Species ID). The following columns identify the reads of the negative control sample and the average reads of the fecal samples. [file 42523_2021_113_MOESM4_ESM.xlsx]

## Sheet: foglio 1
	Additional file 4. raw data form NGS analysis of the negative control
species	speciesTax	superkingdom	phylum	class	order	family	genus	negative control	samples (average)
Acrobeles sp. MA-2012	1177747	Eukaryota	Nematoda	Chromadorea	Rhabditida	Cephalobidae	Acrobeles	14020	nd
Pantoea ananatis	553	Bacteria	Proteobacteria	Gammaproteobacteria	Enterobacterales	Erwiniaceae	Pantoea	2680	nd
[Candida] glabrata	5478	Eukaryota	Ascomycota	Saccharomycetes	Saccharomycetales	Saccharomycetaceae	Nakaseomyces	2310	nd
Clostridium botulinum	1491	Bacteria	Firmicutes	Clostridia	Clostridiales	Clostridiaceae	Clostridium	2040	nd
Ctenodrilus serratus	40316	Eukaryota	Annelida	Polychaeta	Terebellida	Ctenodrilidae	Ctenodrilus	1550	nd
Pseudomonas extremorientalis	169669	Bacteria	Proteobacteria	Gammaproteobacteria	Pseudomonadales	Pseudomonadaceae	Pseudomonas	600	nd
Pseudomonas poae	200451	Bacteria	Proteobacteria	Gammaproteobacteria	Pseudomonadales	Pseudomonadaceae	Pseudomonas	530	nd
Kluyvera intermedia	61648	Bacteria	Proteobacteria	Gammaproteobacteria	Enterobacterales	Enterobacteriaceae	Kluyvera	520	nd
Providencia heimbachae	333962	Bacteria	Proteobacteria	Gammaproteobacteria	Enterobacterales	Morganellaceae	Providencia	490	nd
Acinetobacter guillouiae	106649	Bacteria	Proteobacteria	Gammaproteobacteria	Pseudomonadales	Moraxellaceae	Acinetobacter	360	nd
Pseudomonas syringae	317	Bacteria	Proteobacteria	Gammaproteobacteria	Pseudomonadales	Pseudomonadaceae	Pseudomonas	130	nd
Lactobacillus paracasei	1597	Bacteria	Firmicutes	Bacilli	Lactobacillales	Lactobacillaceae	Lactobacillus	120	nd
Carnobacterium inhibens	147709	Bacteria	Firmicutes	Bacilli	Lactobacillales	Carnobacteriaceae	Carnobacterium	110	nd
Kluyveromyces marxianus	4911	Eukaryota	Ascomycota	Saccharomycetes	Saccharomycetales	Saccharomycetaceae	Kluyveromyces	110	nd
Fusarium pseudograminearum	101028	Eukaryota	Ascomycota	Sordariomycetes	Hypocreales	Nectriaceae	Fusarium	110	nd
Erwinia gerundensis	1619313	Bacteria	Proteobacteria	Gammaproteobacteria	Enterobacterales	Erwiniaceae	Erwinia	100	nd
Nocardiopsis alba	53437	Bacteria	Actinobacteria	Actinobacteria	Streptosporangiales	Nocardiopsaceae	Nocardiopsis	100	nd
Fusarium venenatum	56646	Eukaryota	Ascomycota	Sordariomycetes	Hypocreales	Nectriaceae	Fusarium	80	nd
Pichia kudriavzevii	4909	Eukaryota	Ascomycota	Saccharomycetes	Saccharomycetales	Pichiaceae	Pichia	80	nd
Pantoea vagans	470934	Bacteria	Proteobacteria	Gammaproteobacteria	Enterobacterales	Erwiniaceae	Pantoea	70	nd
Sphingobacterium sp. ML3W	1538644	Bacteria	Bacteroidetes	Sphingobacteriia	Sphingobacteriales	Sphingobacteriaceae	Sphingobacterium	60	nd
Pectobacterium carotovorum	554	Bacteria	Proteobacteria	Gammaproteobacteria	Enterobacterales	Pectobacteriaceae	Pectobacterium	60	nd
Arthrobacter alpinus	656366	Bacteria	Actinobacteria	Actinobacteria	Micrococcales	Micrococcaceae	Arthrobacter	60	nd
Fusarium oxysporum	5507	Eukaryota	Ascomycota	Sordariomycetes	Hypocreales	Nectriaceae	Fusarium	60	nd
Lactobacillus gallinarum	52242	Bacteria	Firmicutes	Bacilli	Lactobacillales	Lactobacillaceae	Lactobacillus	40	nd
Shewanella sp. WE21	2029986	Bacteria	Proteobacteria	Gammaproteobacteria	Alteromonadales	Shewanellaceae	Shewanella	40	nd
Brome mosaic virus	12302	Viruses	Unknown	Unknown	Unknown	Bromoviridae	Bromovirus	40	nd
Pseudomonas sp. LBUM920	2126069	Bacteria	Proteobacteria	Gammaproteobacteria	Pseudomonadales	Pseudomonadaceae	Pseudomonas	30	nd
Yersinia enterocolitica	630	Bacteria	Proteobacteria	Gammaproteobacteria	Enterobacterales	Yersiniaceae	Yersinia	30	nd
Sphingomonas taxi	1549858	Bacteria	Proteobacteria	Alphaproteobacteria	Sphingomonadales	Sphingomonadaceae	Sphingomonas	30	nd
Aspergillus fumigatus	746128	Eukaryota	Ascomycota	Eurotiomycetes	Eurotiales	Aspergillaceae	Aspergillus	30	nd
Yarrowia lipolytica	4952	Eukaryota	Ascomycota	Saccharomycetes	Saccharomycetales	Dipodascaceae	Yarrowia	30	nd
Pediococcus acidilactici	1254	Bacteria	Firmicutes	Bacilli	Lactobacillales	Lactobacillaceae	Pediococcus	20	nd
Pseudomonas sp. LG1D9	2083054	Bacteria	Proteobacteria	Gammaproteobacteria	Pseudomonadales	Pseudomonadaceae	Pseudomonas	20	nd
Pseudomonas orientalis	76758	Bacteria	Proteobacteria	Gammaproteobacteria	Pseudomonadales	Pseudomonadaceae	Pseudomonas	20	nd
Aeromonas salmonicida	645	Bacteria	Proteobacteria	Gammaproteobacteria	Aeromonadales	Aeromonadaceae	Aeromonas	20	nd
Acetobacter ghanensis	431306	Bacteria	Proteobacteria	Alphaproteobacteria	Rhodospirillales	Acetobacteraceae	Acetobacter	20	nd
Ustilago maydis	5270	Eukaryota	Basidiomycota	Ustilaginomycetes	Ustilaginales	Ustilaginaceae	Ustilago	20	nd
Saccharomyces cerevisiae	4932	Eukaryota	Ascomycota	Saccharomycetes	Saccharomycetales	Saccharomycetaceae	Saccharomyces	829920	755
Saccharomyces eubayanus	1080349	Eukaryota	Ascomycota	Saccharomycetes	Saccharomycetales	Saccharomycetaceae	Saccharomyces	42240	81
Pasteurella multocida	747	Bacteria	Proteobacteria	Gammaproteobacteria	Pasteurellales	Pasteurellaceae	Pasteurella	30100	3341
Lactobacillus amylovorus	1604	Bacteria	Firmicutes	Bacilli	Lactobacillales	Lactobacillaceae	Lactobacillus	20480	8
Fusarium verticillioides	117187	Eukaryota	Ascomycota	Sordariomycetes	Hypocreales	Nectriaceae	Fusarium	15550	7
Hydrogenophaga sp. NH-16	2184519	Bacteria	Proteobacteria	Betaproteobacteria	Burkholderiales	Comamonadaceae	Hydrogenophaga	11510	76
Fusarium graminearum	5518	Eukaryota	Ascomycota	Sordariomycetes	Hypocreales	Nectriaceae	Fusarium	8070	2
Pantoea agglomerans	549	Bacteria	Proteobacteria	Gammaproteobacteria	Enterobacterales	Erwiniaceae	Pantoea	4760	18
Wheat dwarf virus	10834	Viruses	Unknown	Unknown	Unknown	Geminiviridae	Mastrevirus	1360	1
Bacillus cereus	1396	Bacteria	Firmicutes	Bacilli	Bacillales	Bacillaceae	Bacillus	890	13
Erwinia persicina	55211	Bacteria	Proteobacteria	Gammaproteobacteria	Enterobacterales	Erwiniaceae	Erwinia	870	1
Lactococcus lactis	1358	Bacteria	Firmicutes	Bacilli	Lactobacillales	Streptococcaceae	Lactococcus	390	2
Fusarium fujikuroi	5127	Eukaryota	Ascomycota	Sordariomycetes	Hypocreales	Nectriaceae	Fusarium	260	1
Staphylococcus epidermidis	1282	Bacteria	Firmicutes	Bacilli	Bacillales	Staphylococcaceae	Staphylococcus	200	10
Botrytis cinerea	40559	Eukaryota	Ascomycota	Leotiomycetes	Helotiales	Sclerotiniaceae	Botrytis	190	1
Pseudomonas fluorescens	294	Bacteria	Proteobacteria	Gammaproteobacteria	Pseudomonadales	Pseudomonadaceae	Pseudomonas	160	1
Aspergillus oryzae	5062	Eukaryota	Ascomycota	Eurotiomycetes	Eurotiales	Aspergillaceae	Aspergillus	150	43
Rahnella aquatilis	34038	Bacteria	Proteobacteria	Gammaproteobacteria	Enterobacterales	Yersiniaceae	Rahnella	90	2
Bacillus mycoides	1405	Bacteria	Firmicutes	Bacilli	Bacillales	Bacillaceae	Bacillus	40	1
Lactobacillus helveticus	1587	Bacteria	Firmicutes	Bacilli	Lactobacillales	Lactobacillaceae	Lactobacillus	20	3
Bacillus thermoamylovorans	35841	Bacteria	Firmicutes	Bacilli	Bacillales	Bacillaceae	Bacillus	20	1
Muribaculum sp. H5	2530393	Bacteria	Bacteroidetes	Bacteroidia	Bacteroidales	Muribaculaceae	Muribaculum	1100	131193
Bacteroides caecimuris	1796613	Bacteria	Bacteroidetes	Bacteroidia	Bacteroidales	Bacteroidaceae	Bacteroides	450	68000.7
Pseudomonas aeruginosa	287	Bacteria	Proteobacteria	Gammaproteobacteria	Pseudomonadales	Pseudomonadaceae	Pseudomonas	430	2035
Muribaculum intestinale	1796646	Bacteria	Bacteroidetes	Bacteroidia	Bacteroidales	Muribaculaceae	Muribaculum	360	83686.7
Muribaculum sp. TLL-A4	2530390	Bacteria	Bacteroidetes	Bacteroidia	Bacteroidales	Muribaculaceae	Muribaculum	310	126872
Lactobacillus murinus	1622	Bacteria	Firmicutes	Bacilli	Lactobacillales	Lactobacillaceae	Lactobacillus	300	29006.9
Lactobacillus johnsonii	33959	Bacteria	Firmicutes	Bacilli	Lactobacillales	Lactobacillaceae	Lactobacillus	90	26680.5
Lactobacillus reuteri	1598	Bacteria	Firmicutes	Bacilli	Lactobacillales	Lactobacillaceae	Lactobacillus	80	14145
Pseudomonas putida	303	Bacteria	Proteobacteria	Gammaproteobacteria	Pseudomonadales	Pseudomonadaceae	Pseudomonas	80	184
Bacteroides sp. A1C1	2528203	Bacteria	Bacteroidetes	Bacteroidia	Bacteroidales	Bacteroidaceae	Bacteroides	70	7063
Parabacteroides distasonis	823	Bacteria	Bacteroidetes	Bacteroidia	Bacteroidales	Tannerellaceae	Parabacteroides	60	7605
Alistipes shahii	328814	Bacteria	Bacteroidetes	Bacteroidia	Bacteroidales	Rikenellaceae	Alistipes	50	476
Burkholderiales bacterium YL45	1834205	Bacteria	Proteobacteria	Betaproteobacteria	Burkholderiales	Unknown	Unknown	30	4540
Lachnoclostridium sp. YL32	1834196	Bacteria	Firmicutes	Clostridia	Clostridiales	Lachnospiraceae	Lachnoclostridium	30	33168
Faecalibacterium prausnitzii	853	Bacteria	Firmicutes	Clostridia	Clostridiales	Ruminococcaceae	Faecalibacterium	30	22216
Bacteroides dorei	357276	Bacteria	Bacteroidetes	Bacteroidia	Bacteroidales	Bacteroidaceae	Bacteroides	30	203
[Clostridium] scindens	29347	Bacteria	Firmicutes	Clostridia	Clostridiales	Lachnospiraceae	Lachnoclostridium	20	95
Paraprevotella xylaniphila	454155	Bacteria	Bacteroidetes	Bacteroidia	Bacteroidales	Prevotellaceae	Paraprevotella	20	95
Staphylococcus nepalensis	214473	Bacteria	Firmicutes	Bacilli	Bacillales	Staphylococcaceae	Staphylococcus	20	980
Staphylococcus xylosus	1288	Bacteria	Firmicutes	Bacilli	Bacillales	Staphylococcaceae	Staphylococcus	20	44
Saccharomyces cerevisiae	4932	Eukaryota	Ascomycota	Saccharomycetes	Saccharomycetales	Saccharomycetaceae	Saccharomyces	829920
Saccharomyces eubayanus	1080349	Eukaryota	Ascomycota	Saccharomycetes	Saccharomycetales	Saccharomycetaceae	Saccharomyces	42240
Pasteurella multocida	747	Bacteria	Proteobacteria	Gammaproteobacteria	Pasteurellales	Pasteurellaceae	Pasteurella	30100
Lactobacillus amylovorus	1604	Bacteria	Firmicutes	Bacilli	Lactobacillales	Lactobacillaceae	Lactobacillus	20480
Fusarium verticillioides	117187	Eukaryota	Ascomycota	Sordariomycetes	Hypocreales	Nectriaceae	Fusarium	15550
Hydrogenophaga sp. NH-16	2184519	Bacteria	Proteobacteria	Betaproteobacteria	Burkholderiales	Comamonadaceae	Hydrogenophaga	11510
Fusarium graminearum	5518	Eukaryota	Ascomycota	Sordariomycetes	Hypocreales	Nectriaceae	Fusarium	8070
Pantoea agglomerans	549	Bacteria	Proteobacteria	Gammaproteobacteria	Enterobacterales	Erwiniaceae	Pantoea	4760
Wheat dwarf virus	10834	Viruses	Unknown	Unknown	Unknown	Geminiviridae	Mastrevirus	1360
Muribaculum sp. H5	2530393	Bacteria	Bacteroidetes	Bacteroidia	Bacteroidales	Muribaculaceae	Muribaculum	1100
Bacillus cereus	1396	Bacteria	Firmicutes	Bacilli	Bacillales	Bacillaceae	Bacillus	890
Erwinia persicina	55211	Bacteria	Proteobacteria	Gammaproteobacteria	Enterobacterales	Erwiniaceae	Erwinia	870
Bacteroides caecimuris	1796613	Bacteria	Bacteroidetes	Bacteroidia	Bacteroidales	Bacteroidaceae	Bacteroides	450
Pseudomonas aeruginosa	287	Bacteria	Proteobacteria	Gammaproteobacteria	Pseudomonadales	Pseudomonadaceae	Pseudomonas	430
Lactococcus lactis	1358	Bacteria	Firmicutes	Bacilli	Lactobacillales	Streptococcaceae	Lactococcus	390
Muribaculum intestinale	1796646	Bacteria	Bacteroidetes	Bacteroidia	Bacteroidales	Muribaculaceae	Muribaculum	360
Muribaculum sp. TLL-A4	2530390	Bacteria	Bacteroidetes	Bacteroidia	Bacteroidales	Muribaculaceae	Muribaculum	310
Lactobacillus murinus	1622	Bacteria	Firmicutes	Bacilli	Lactobacillales	Lactobacillaceae	Lactobacillus	300
Fusarium fujikuroi	5127	Eukaryota	Ascomycota	Sordariomycetes	Hypocreales	Nectriaceae	Fusarium	260
Staphylococcus epidermidis	1282	Bacteria	Firmicutes	Bacilli	Bacillales	Staphylococcaceae	Staphylococcus	200
Botrytis cinerea	40559	Eukaryota	Ascomycota	Leotiomycetes	Helotiales	Sclerotiniaceae	Botrytis	190
Pseudomonas fluorescens	294	Bacteria	Proteobacteria	Gammaproteobacteria	Pseudomonadales	Pseudomonadaceae	Pseudomonas	160
Aspergillus oryzae	5062	Eukaryota	Ascomycota	Eurotiomycetes	Eurotiales	Aspergillaceae	Aspergillus	150
Lactobacillus johnsonii	33959	Bacteria	Firmicutes	Bacilli	Lactobacillales	Lactobacillaceae	Lactobacillus	90
Rahnella aquatilis	34038	Bacteria	Proteobacteria	Gammaproteobacteria	Enterobacterales	Yersiniaceae	Rahnella	90
Lactobacillus reuteri	1598	Bacteria	Firmicutes	Bacilli	Lactobacillales	Lactobacillaceae	Lactobacillus	80
Pseudomonas putida	303	Bacteria	Proteobacteria	Gammaproteobacteria	Pseudomonadales	Pseudomonadaceae	Pseudomonas	80
Bacteroides sp. A1C1	2528203	Bacteria	Bacteroidetes	Bacteroidia	Bacteroidales	Bacteroidaceae	Bacteroides	70
Parabacteroides distasonis	823	Bacteria	Bacteroidetes	Bacteroidia	Bacteroidales	Tannerellaceae	Parabacteroides	60
Alistipes shahii	328814	Bacteria	Bacteroidetes	Bacteroidia	Bacteroidales	Rikenellaceae	Alistipes	50
Bacillus mycoides	1405	Bacteria	Firmicutes	Bacilli	Bacillales	Bacillaceae	Bacillus	40
Burkholderiales bacterium YL45	1834205	Bacteria	Proteobacteria	Betaproteobacteria	Burkholderiales	Unknown	Unknown	30
Lachnoclostridium sp. YL32	1834196	Bacteria	Firmicutes	Clostridia	Clostridiales	Lachnospiraceae	Lachnoclostridium	30
Faecalibacterium prausnitzii	853	Bacteria	Firmicutes	Clostridia	Clostridiales	Ruminococcaceae	Faecalibacterium	30
Bacteroides dorei	357276	Bacteria	Bacteroidetes	Bacteroidia	Bacteroidales	Bacteroidaceae	Bacteroides	30
[Clostridium] scindens	29347	Bacteria	Firmicutes	Clostridia	Clostridiales	Lachnospiraceae	Lachnoclostridium	20
Staphylococcus nepalensis	214473	Bacteria	Firmicutes	Bacilli	Bacillales	Staphylococcaceae	Staphylococcus	20
Staphylococcus xylosus	1288	Bacteria	Firmicutes	Bacilli	Bacillales	Staphylococcaceae	Staphylococcus	20
Lactobacillus helveticus	1587	Bacteria	Firmicutes	Bacilli	Lactobacillales	Lactobacillaceae	Lactobacillus	20
Paraprevotella xylaniphila	454155	Bacteria	Bacteroidetes	Bacteroidia	Bacteroidales	Prevotellaceae	Paraprevotella	20
Bacillus thermoamylovorans	35841	Bacteria	Firmicutes	Bacilli	Bacillales	Bacillaceae	Bacillus	20
piu' abbondante nei campioni
piu' abbondante in letman
