# Supplementary material for: A comprehensive approach for microbiota and health monitoring in mouse colonies using metagenomic shotgun sequencing
Source: Anim Microbiome. 2021 Jul 29;3:53. doi: 10.1186/s42523-021-00113-4 (PMC8323313; doi:10.1186/s42523-021-00113-4)
Supplement: Supplementary file 5 — FELASA list of pathogens investigated in the course of the study: comparison between standard vs NGS analyses. Each different line represents the species included in the FELASA list of pathogens. For each species there are 6 columns that describe a short taxonomy (superkingdom, NCBI Taxon ID, species); the last two columns indicates the number of positive mice identified by standard or NGS analyses as described in Matherial and Methods. [file 42523_2021_113_MOESM5_ESM.xlsx]

## Sheet: Foglio2
	Additional file 5. FELASA list of pathogens investigated in the course of the study: comparison between standard vs NGS analyses
				positive mice *
	Superkingdom	Taxon ID NCBI	species	standard	mNGS
	Bacteria		Helicobacter species	27
	Bacteria	32025	Helicobacter hepaticus	n/a	27
	Bacteria	37372	Helicobacter bilis	n/a	0
	Bacteria	76936	Helicobacter typhlonius	n/a	27
	Bacteria	758	Pasteurella pneumotropica	0	0
	Bacteria	1314	Streptococcus pyogenes	0	0
	Bacteria	1311	Streptococcus agalactiae	0	0
	Bacteria	1313	Streptococcus pneumoniae	0	0
	Bacteria	67825	Citrobacter rodentium	0	0
	Bacteria	1524	Clostridium piliforme	0	0
	Bacteria	35755	Corynebacterium Kutscheri	0	0
	Bacteria	2107	Mycoplasma pulmonis	0	0
	Bacteria	28901	Salmonella enterica	0	0
	Bacteria	34105	Streptobacillus moniliformis	0	0
	Bacteria	263815	Pneumocystis murina	0	0
	Bacteria	4754	Pneumocystis carinii	0	0
	Bacteria	38082	Pneumocysis Wakefieldiae	0	0
	Bacteria	146758	Cilia-associated respiratory bacillus	0	0
	Bacteria	571	Klebsiella oxytoca	0	0
	Bacteria	573	Klebsiella pneumoniae	0	0
	Bacteria	287	Pseudomonas aeruginosa	0	0
	Bacteria	1280	Staphylococcus aureus	0	0
	endo- and ectoparasites	450634	Chilomastix	0	0
	endo- and ectoparasites	5808	Cryptosporidium muris	0	0
	endo- and ectoparasites	5807	Cryptosporidium parvum	0	0
	endo- and ectoparasites	5800	Eimeria	0	0
	endo- and ectoparasites	545931	Entamoeba muris	6	6
	endo- and ectoparasites	5742	Giardia muris	0	0
	endo- and ectoparasites	302781	Monocercomonoides	0	0
	endo- and ectoparasites	193076	Retortamonas	0	0
	endo- and ectoparasites	39710	Spironucleus muris	0	0
	endo- and ectoparasites	5726	Tritrichomonas muris	4	3
	endo- and ectoparasites	1046713	Mycoptes musculinus	0	0
	endo- and ectoparasites	1046728	Myobia musculi	0	0
	endo- and ectoparasites	2051728	Radfordia (genus level)	0	0
	endo- and ectoparasites	480692	Ornithonyssus bacoti	0	0
	pinworm nematode	412127	Syphacia obvelata	0	0
	pinworm nematode	451379	Syphacia muris	0	0
	pinworm nematode	451377	Aspiculuris tetraptera	0	0
	Virus	28875	Rotavirus A	0	0
	Virus	357231	Murine Norovirus	1	1
	Virus	10794	Minute virus of mice (MVM)	0	0
	Virus	35340	Mouse parvovirus (MPV 1)	0	0
	Virus	344971	Mouse parvovirus (MPV 2)	0	0
	Virus	344970	Mouse parvovirus (MPV 3)	0	0
	Virus	12124	Theiler's murine encephalomyelitis virus	0	0
	Virus	11623	Lymphocytic choriomeningitis virus	0	0
	Virus	10530	Mouse adenovirus 1	0	0
	Virus	931972	Murine adenovirus 2	0	0
	Virus	12643	Mousepox virus (Ectromelia)	0	0
	Virus	11263	Pneumonia virus of mice	0	0
	Virus	538123	Mammalian orthoreovirus 3	0	0
	Virus	11191	Sendai virus	0	0
	The pathogen profile was determined by standard and NGS analyses as described in Matherial and Methods. A mouse was considered pathogen- exposed if it tested positive in the corresponding assay
