# Supplementary material for: A comprehensive approach for microbiota and health monitoring in mouse colonies using metagenomic shotgun sequencing
Source: Anim Microbiome. 2021 Jul 29;3:53. doi: 10.1186/s42523-021-00113-4 (PMC8323313; doi:10.1186/s42523-021-00113-4)
Supplement: Supplementary file 6 — Raw data form NGS analyses (sample set B). The different lines represent the different species identified with the normalized counts. For each species there are 8 columns that describe the taxonomy (superkingdom, phylum, class, order, family, genus, species, Species ID). The following columns identify the reads of each sample. [file 42523_2021_113_MOESM6_ESM.xlsx]

## Sheet: Foglio1
Additional file 6. raw data from NGS analyses (sample set B)
superkingdom	phylum	class	order	family	genus	species	Species ID	P-16	P-17	P-18	P-19	P-20	P-21	P-22	P-23	P-24	P-25	P-26	P-27	P-28	P-29	P-30
Bacteria	Firmicutes	Bacilli	Lactobacillales	Lactobacillaceae	Lactobacillus	Lactobacillus murinus	1622	4316	91077	172730	51565	114764	177845	44985	70711	231096	53314	34970	35659	109198	140769	160282
Bacteria	Firmicutes	Bacilli	Lactobacillales	Lactobacillaceae	Lactobacillus	Lactobacillus reuteri	1598	8990	101754	33999	50175	34715	44391	7287	33752	67223	6560	12636	38374	120672	98672	112107
Bacteria	Bacteroidetes	Bacteroidia	Bacteroidales	Bacteroidaceae	Bacteroides	Bacteroides caecimuris	1796613	11726	33492	97561	26366	39176	17924	11711	27520	74979	16425	6038	19722	31086	57415	32800
Bacteria	Firmicutes	Bacilli	Lactobacillales	Lactobacillaceae	Lactobacillus	Lactobacillus johnsonii	33959	47621	88169	10142	27285	9703	24845	2616	5224	15679	1130	3971	9058	133200	85946	60542
Bacteria	Bacteroidetes	Bacteroidia	Bacteroidales	Muribaculaceae	Muribaculum	Muribaculum sp. H5	2530393	3590	41817	46711	42662	97649	4441	4346	7238	99075	8058	2691	33577	6997	6871	10143
Bacteria	Proteobacteria	Gammaproteobacteria	Enterobacterales	Enterobacteriaceae	Escherichia	Escherichia coli	562	0	31317	156329	18119	32928	64074	0	3130	64290	0	7114	12963	18970	0	6364
Bacteria	Bacteroidetes	Bacteroidia	Bacteroidales	Muribaculaceae	Muribaculum	Muribaculum intestinale	1796646	28783	34448	10812	24903	59701	24916	29125	45019	21072	19389	20848	8958	42435	54101	14710
Bacteria	Bacteroidetes	Bacteroidia	Bacteroidales	Muribaculaceae	Muribaculum	Muribaculum sp. TLL-A4	2530390	37634	14834	11918	49298	94592	7420	14473	16177	11614	8588	7743	25424	16826	25743	10407
Bacteria	Verrucomicrobia	Verrucomicrobiae	Verrucomicrobiales	Akkermansiaceae	Akkermansia	Akkermansia muciniphila	239935	4	2505	0	1095	0	61259	1676	3	0	30499	91018	0	67779	62737	1271
Bacteria	Proteobacteria	Epsilonproteobacteria	Campylobacterales	Helicobacteraceae	Helicobacter	Helicobacter typhlonius	76936	41020	295	105	50	115	21095	81600	37713	4488	40368	463	15143	75	182	304
Bacteria	Bacteroidetes	Bacteroidia	Bacteroidales	Muribaculaceae	Duncaniella	Duncaniella sp. C9	2530392	16986	0	0	600	0	32596	35277	35812	18163	22415	368	14571	3037	5498	5557
Bacteria	Bacteroidetes	Bacteroidia	Bacteroidales	Muribaculaceae	Duncaniella	Duncaniella sp. B8	2576606	6681	25742	38169	16871	20068	57	133	435	2269	96	8308	2938	19715	19804	12040
Bacteria	Proteobacteria	Betaproteobacteria	Burkholderiales	Unknown	Unknown	Burkholderiales bacterium YL45	1834205	42	30845	34	19846	43143	2039	1907	479	0	202	7677	25	2	0	0
Bacteria	Actinobacteria	Actinobacteria	Bifidobacteriales	Bifidobacteriaceae	Bifidobacterium	Bifidobacterium animalis	28025	2	5805	37	1508	2946	5959	0	2004	1878	198	21986	27	45191	6734	17
Bacteria	Proteobacteria	Epsilonproteobacteria	Campylobacterales	Helicobacteraceae	Helicobacter	Helicobacter apodemus	135569	1712	15382	5702	3090	7269	4404	19529	12262	8	12310	2900	2	0	40	209
Bacteria	Actinobacteria	Actinobacteria	Bifidobacteriales	Bifidobacteriaceae	Bifidobacterium	Bifidobacterium pseudolongum	1694	1813	14905	8629	16884	7144	4179	580	6976	1086	1039	1394	6889	2615	1376	916
Bacteria	Proteobacteria	Gammaproteobacteria	Pasteurellales	Pasteurellaceae	Pasteurella	Pasteurella multocida	747	0	0	0	7748	5129	0	10892	0	0	0	0	0	29979	0	0
Bacteria	Firmicutes	Clostridia	Clostridiales	Lachnospiraceae	Lachnoclostridium	Lachnoclostridium sp. YL32	1834196	2546	1472	2211	1317	1571	3531	2272	2425	4372	1280	324	2187	2046	1871	3274
Bacteria	Firmicutes	Clostridia	Clostridiales	Clostridiaceae	Candidatus Arthromitus	Candidatus Arthromitus sp. SFB-mouse-NL	1508644	0	2709	17156	1122	1011	12159	2135	2323	1010	2753	0	5236	937	1308	133
Bacteria	Firmicutes	Clostridia	Clostridiales	Peptostreptococcaceae	Clostridioides	Clostridioides difficile	1496	203	4404	2253	1566	3071	10220	1231	976	1540	232	1521	2880	2399	2220	2698
Bacteria	Bacteroidetes	Bacteroidia	Bacteroidales	Bacteroidaceae	Bacteroides	Bacteroides vulgatus	821	818	1656	8489	1339	2175	5134	2986	2963	1525	6798	408	472	2211	3724	1071
Bacteria	Bacteroidetes	Bacteroidia	Bacteroidales	Tannerellaceae	Parabacteroides	Parabacteroides distasonis	823	1701	4079	7655	2316	5606	2937	1185	3762	2104	1064	1559	281	330	364	2070
Bacteria	Bacteroidetes	Bacteroidia	Bacteroidales	Bacteroidaceae	Bacteroides	Bacteroides sp. A1C1	2528203	426	490	12932	906	1270	274	65	1086	802	189	23	185	877	2256	216
Bacteria	Bacteroidetes	Bacteroidia	Bacteroidales	Tannerellaceae	Parabacteroides	Parabacteroides sp. CT06	2025876	433	2240	11027	2041	2444	921	580	315	5687	633	190	1571	886	895	1591
Bacteria	Firmicutes	Clostridia	Clostridiales	Lachnospiraceae	Lachnoclostridium	[Clostridium] scindens	29347	519	2472	1868	992	1084	1563	2138	1995	1396	701	197	1041	1285	1029	2147
Bacteria	Firmicutes	Erysipelotrichia	Erysipelotrichales	Erysipelotrichaceae	Faecalibaculum	Faecalibaculum rodentium	1702221	371	5316	113	3185	1824	1030	2064	1878	769	1582	4573	352	656	389	223
Bacteria	Firmicutes	Clostridia	Clostridiales	Clostridiaceae	Candidatus Arthromitus	Candidatus Arthromitus sp. SFB-mouse	49118	0	723	9241	9	339	4538	866	485	661	2000	0	3511	5	1391	1703
Bacteria	Firmicutes	Clostridia	Clostridiales	Ruminococcaceae	Faecalibacterium	Faecalibacterium prausnitzii	853	347	444	912	1201	793	938	837	1160	3320	618	59	1228	2590	1165	4472
Bacteria	Firmicutes	Clostridia	Clostridiales	Lachnospiraceae	Unknown	Lachnospiraceae bacterium GAM79	2109691	141	470	1070	334	672	2037	1196	1461	149	724	942	188	1102	2506	2022
Bacteria	Bacteroidetes	Bacteroidia	Bacteroidales	Bacteroidaceae	Bacteroides	Bacteroides fragilis	817	285	1632	1977	519	819	866	354	727	1854	554	197	427	2024	2424	2064
Bacteria	Proteobacteria	Epsilonproteobacteria	Campylobacterales	Helicobacteraceae	Helicobacter	Helicobacter hepaticus	32025	31	385	115	57	170	104	421	188	1871	207	220	4253	2252	565	2995
Bacteria	Firmicutes	Bacilli	Lactobacillales	Lactobacillaceae	Lactobacillus	Lactobacillus gasseri	1596	0	2830	653	1122	608	4634	183	858	3428	109	672	1060	170	395	356
Bacteria	Firmicutes	Bacilli	Bacillales	Staphylococcaceae	Staphylococcus	Staphylococcus nepalensis	214473	32	182	9	144	31	890	7	0	17	47	0	22	96	44	64
Bacteria	Firmicutes	Bacilli	Lactobacillales	Lactobacillaceae	Lactobacillus	Lactobacillus animalis	1605	64	1232	2027	651	1340	2135	649	898	3013	778	340	465	181	205	302
Bacteria	Firmicutes	Clostridia	Clostridiales	Unknown	Unknown	Clostridiales bacterium CCNA10	2109688	141	1423	854	698	439	841	608	711	814	824	528	429	1442	516	2339
Bacteria	Bacteroidetes	Bacteroidia	Bacteroidales	Rikenellaceae	Alistipes	Alistipes shahii	328814	37	42	33	5	14	61	86	97	296	45	34	85	2374	3163	1337
Bacteria	Firmicutes	Bacilli	Bacillales	Staphylococcaceae	Staphylococcus	Staphylococcus xylosus	1288	262	1981	3	21	25	41	18	18	4	132	39	11	703	1123	1201
Bacteria	Firmicutes	Clostridia	Clostridiales	Lachnospiraceae	Lachnoclostridium	Lachnoclostridium phocaeense	1871021	1303	696	1810	404	467	740	789	757	1329	336	434	507	377	582	627
Bacteria	Firmicutes	Clostridia	Clostridiales	Clostridiaceae	Mordavella	Mordavella sp. Marseille-P3756	2086584	0	577	1070	84	0	430	52	275	167	524	52	77	1232	3094	151
Bacteria	Firmicutes	Erysipelotrichia	Erysipelotrichales	Erysipelotrichaceae	Turicibacter	Turicibacter sp. H121	1712675	14	2136	179	361	546	208	5	82	373	0	35	513	628	865	73
Bacteria	Firmicutes	Clostridia	Clostridiales	Lachnospiraceae	Unknown	Lachnospiraceae bacterium	1898203	39	157	2014	76	614	60	75	52	0	51	0	64	863	3095	719
Bacteria	Firmicutes	Bacilli	Lactobacillales	Lactobacillaceae	Lactobacillus	Lactobacillus crispatus	47770	0	0	0	0	0	0	0	0	67	0	8598	652	0	0	0
Bacteria	Firmicutes	Clostridia	Clostridiales	Lachnospiraceae	Blautia	Blautia sp. SC05B48	2479767	1946	1452	849	214	223	682	159	588	239	160	83	293	454	387	453
Bacteria	Firmicutes	Bacilli	Lactobacillales	Lactobacillaceae	Lactobacillus	Lactobacillus amylovorus	1604	2	40	86	7	6	162	15	19	32	0	518	35	52	31	0
Bacteria	Firmicutes	Clostridia	Clostridiales	Lachnospiraceae	Roseburia	Roseburia intestinalis	166486	37	1532	1806	335	131	256	270	487	245	290	234	103	556	434	419
Bacteria	Firmicutes	Bacilli	Lactobacillales	Enterococcaceae	Enterococcus	Enterococcus faecalis	1351	42	245	361	135	160	638	170	369	1504	202	38	514	296	150	472
Bacteria	Firmicutes	Clostridia	Clostridiales	Lachnospiraceae	Roseburia	Roseburia hominis	301301	10	0	4390	178	205	568	125	243	151	648	0	95	206	447	269
Bacteria	Bacteroidetes	Bacteroidia	Bacteroidales	Rikenellaceae	Alistipes	Alistipes finegoldii	214856	38	345	829	199	278	226	3	26	25	12	371	6	2015	1556	904
Bacteria	Bacteroidetes	Bacteroidia	Bacteroidales	Bacteroidaceae	Bacteroides	Bacteroides ovatus	28116	243	346	1247	426	631	315	224	338	673	382	90	242	198	369	142
Bacteria	Firmicutes	Clostridia	Clostridiales	Ruminococcaceae	Flavonifractor	Flavonifractor plautii	292800	70	383	440	212	439	228	269	228	353	148	53	190	390	209	952
Bacteria	Bacteroidetes	Bacteroidia	Bacteroidales	Bacteroidaceae	Bacteroides	Bacteroides dorei	357276	58	686	386	308	152	615	223	122	0	707	93	6	180	224	9
Bacteria	Firmicutes	Clostridia	Clostridiales	Lachnospiraceae	Blautia	Blautia hansenii	1322	62	575	313	206	153	219	162	314	910	192	17	423	387	345	381
Bacteria	Bacteroidetes	Bacteroidia	Bacteroidales	Bacteroidaceae	Bacteroides	Bacteroides thetaiotaomicron	818	104	251	423	221	207	249	213	417	825	336	43	305	106	283	135
Bacteria	Proteobacteria	Betaproteobacteria	Burkholderiales	Comamonadaceae	Hydrogenophaga	Hydrogenophaga sp. NH-16	2184519	0	219	11	0	0	0	0	0	0	0	0	0	0	158	107
Bacteria	Bacteroidetes	Bacteroidia	Bacteroidales	Odoribacteraceae	Odoribacter	Odoribacter splanchnicus	28118	13	464	240	53	199	56	90	82	973	48	4	191	196	338	384
Bacteria	Firmicutes	Erysipelotrichia	Erysipelotrichales	Erysipelotrichaceae	Unknown	Erysipelotrichaceae bacterium GAM147	2109692	11	143	414	86	0	215	36	217	204	26	0	91	109	239	737
Bacteria	Bacteroidetes	Bacteroidia	Bacteroidales	Bacteroidaceae	Bacteroides	Bacteroides caccae	47678	87	185	211	156	141	169	113	351	909	232	35	332	52	109	85
Bacteria	Proteobacteria	Gammaproteobacteria	Enterobacterales	Erwiniaceae	Pantoea	Pantoea agglomerans	549	0	0	3	0	26	0	0	0	5	0	0	0	0	241	239
Bacteria	Firmicutes	Clostridia	Clostridiales	Clostridiaceae	Clostridium	Clostridium bornimense	1216932	0	0	0	0	0	0	0	0	482	23	0	79	1135	0	0
Bacteria	Proteobacteria	Gammaproteobacteria	Enterobacterales	Enterobacteriaceae	Shigella	Shigella boydii	621	0	0	1200	0	1717	0	0	0	140	0	0	0	0	0	0
Bacteria	Firmicutes	Clostridia	Clostridiales	Clostridiaceae	Clostridium	Clostridium sporogenes	1509	0	1096	0	0	0	0	0	268	67	43	0	0	726	594	88
Bacteria	Bacteroidetes	Bacteroidia	Bacteroidales	Odoribacteraceae	Butyricimonas	Butyricimonas faecalis	2093856	7	0	9	6	0	0	8	9	0	6	17	0	40	71	289
Bacteria	Firmicutes	Clostridia	Clostridiales	Lachnospiraceae	Unknown	[Eubacterium] rectale	39491	49	603	125	47	57	41	76	304	124	80	11	29	233	150	421
Bacteria	Firmicutes	Clostridia	Clostridiales	Lachnospiraceae	Anaerobutyricum	Anaerobutyricum hallii	39488	18	43	279	132	57	274	295	68	120	101	55	19	241	366	148
Bacteria	Actinobacteria	Actinobacteria	Corynebacteriales	Corynebacteriaceae	Corynebacterium	Corynebacterium stationis	1705	0	0	0	1319	0	0	0	0	0	101	0	1	0	0	0
Bacteria	Firmicutes	Bacilli	Lactobacillales	Lactobacillaceae	Lactobacillus	Lactobacillus paragasseri	2107999	0	262	0	118	187	864	0	173	304	286	115	49	23	0	0
Bacteria	Firmicutes	Clostridia	Clostridiales	Lachnospiraceae	Anaerostipes	Anaerostipes hadrus	649756	4	373	458	0	109	141	0	56	115	74	191	21	284	445	45
Bacteria	Firmicutes	Bacilli	Lactobacillales	Enterococcaceae	Enterococcus	Enterococcus faecium	1352	2	52	324	76	39	195	66	127	63	27	13	62	38	66	159
Bacteria	Firmicutes	Bacilli	Lactobacillales	Lactobacillaceae	Lactobacillus	Lactobacillus acidophilus	1579	169	342	68	97	108	417	30	259	83	52	101	90	24	14	54
Bacteria	Proteobacteria	Deltaproteobacteria	Desulfovibrionales	Desulfovibrionaceae	Desulfovibrio	Desulfovibrio piger	901	16	0	297	70	0	224	30	40	703	13	26	383	52	0	0
Bacteria	Firmicutes	Negativicutes	Veillonellales	Veillonellaceae	Megasphaera	Megasphaera elsdenii	907	26	0	0	61	44	27	12	61	102	11	277	51	53	53	145
Bacteria	Firmicutes	Bacilli	Bacillales	Staphylococcaceae	Staphylococcus	Staphylococcus aureus	1280	0	0	0	0	0	0	0	0	0	4	0	0	1403	0	0
Bacteria	Chlamydiae	Chlamydiia	Chlamydiales	Chlamydiaceae	Chlamydia	Chlamydia muridarum	83560	0	0	0	0	0	214	35	510	0	118	99	0	0	2	0
Bacteria	Proteobacteria	Gammaproteobacteria	Pseudomonadales	Moraxellaceae	Acinetobacter	Acinetobacter baumannii	470	0	0	0	0	0	129	0	0	0	0	0	0	0	0	0
Bacteria	Firmicutes	Clostridia	Clostridiales	Lachnospiraceae	Lachnoclostridium	[Clostridium] bolteae	208479	16	23	54	0	21	59	24	64	223	42	20	117	119	0	27
Bacteria	Proteobacteria	Gammaproteobacteria	Enterobacterales	Erwiniaceae	Pantoea	Pantoea ananatis	553	0	517	0	0	0	0	0	0	0	0	0	0	0	0	0
Bacteria	Firmicutes	Bacilli	Lactobacillales	Streptococcaceae	Lactococcus	Lactococcus garvieae	1363	0	0	47	7	1	165	0	27	886	4	14	4	83	71	111
Bacteria	Proteobacteria	Gammaproteobacteria	Enterobacterales	Enterobacteriaceae	Klebsiella	Klebsiella quasipneumoniae	1463165	0	944	0	0	0	0	0	0	0	0	0	0	267	0	0
Bacteria	Firmicutes	Clostridia	Clostridiales	Oscillospiraceae	Unknown	Oscillospiraceae bacterium J115	2093857	16	0	0	52	30	179	53	27	0	0	0	154	139	0	0
Bacteria	Bacteroidetes	Bacteroidia	Bacteroidales	Bacteroidaceae	Bacteroides	Bacteroides cellulosilyticus	246787	70	88	82	44	139	49	38	39	201	24	33	35	150	87	30
Bacteria	Proteobacteria	Gammaproteobacteria	Pasteurellales	Pasteurellaceae	Unknown	Pasteurellaceae bacterium NI1060	1679001	36	5	9	3	6	101	30	105	34	80	0	2	1	65	0
Bacteria	Firmicutes	Clostridia	Clostridiales	Lachnospiraceae	Blautia	Blautia sp. N6H1-15	1912897	126	0	39	11	28	275	26	16	39	0	93	20	127	132	14
Bacteria	Firmicutes	Bacilli	Lactobacillales	Streptococcaceae	Streptococcus	Streptococcus suis	1307	3	10	21	11	32	28	0	37	478	33	0	99	0	0	4
Bacteria	Bacteroidetes	Bacteroidia	Bacteroidales	Prevotellaceae	Paraprevotella	Paraprevotella xylaniphila	454155	24	70	275	15	42	0	10	3	145	4	9	22	130	161	62
Bacteria	Actinobacteria	Actinobacteria	Bifidobacteriales	Bifidobacteriaceae	Bifidobacterium	Bifidobacterium breve	1685	40	29	124	11	0	73	30	139	76	0	49	438	15	15	0
Bacteria	Firmicutes	Clostridia	Clostridiales	Ruminococcaceae	Ruminococcus	Ruminococcus bicirculans	1160721	0	55	0	0	0	0	344	4	0	40	0	0	272	337	0
Bacteria	Firmicutes	Bacilli	Bacillales	Staphylococcaceae	Staphylococcus	Staphylococcus cohnii	29382	0	262	0	0	0	0	0	0	0	0	0	0	0	141	0
Bacteria	Proteobacteria	Gammaproteobacteria	Pseudomonadales	Moraxellaceae	Acinetobacter	Acinetobacter guillouiae	106649	0	0	0	0	371	0	0	0	0	0	0	210	0	0	0
Bacteria	Proteobacteria	Gammaproteobacteria	Xanthomonadales	Xanthomonadaceae	Stenotrophomonas	Stenotrophomonas maltophilia	40324	0	0	0	0	0	128	0	0	0	0	0	0	0	0	0
Bacteria	Firmicutes	Clostridia	Clostridiales	Lachnospiraceae	Unknown	Lachnospiraceae bacterium Choco86	2109690	0	155	13	24	25	44	18	51	49	63	13	16	83	206	46
Bacteria	Firmicutes	Clostridia	Clostridiales	Lachnospiraceae	Anaerotignum	Anaerotignum propionicum	28446	2	60	38	29	22	51	3	3	34	1	7	7	101	127	152
Bacteria	Bacteroidetes	Bacteroidia	Bacteroidales	Bacteroidaceae	Bacteroides	Bacteroides salanitronis	376805	18	90	62	61	123	30	13	10	20	11	6	12	85	172	41
Bacteria	Bacteroidetes	Bacteroidia	Bacteroidales	Bacteroidaceae	Bacteroides	Bacteroides zoogleoformans	28119	0	136	3	44	90	0	0	0	8	0	0	0	198	179	39
Bacteria	Firmicutes	Clostridia	Clostridiales	Eubacteriaceae	Eubacterium	Eubacterium maltosivorans	2041044	14	0	0	0	50	18	66	30	54	51	32	0	0	90	58
Bacteria	Firmicutes	Bacilli	Bacillales	Staphylococcaceae	Staphylococcus	Staphylococcus saprophyticus	29385	9	0	0	0	0	0	0	0	0	15	0	6	14	15	4
Bacteria	Proteobacteria	Gammaproteobacteria	Xanthomonadales	Xanthomonadaceae	Stenotrophomonas	Stenotrophomonas sp. MYb57	1827305	0	0	0	0	0	0	0	0	0	0	0	0	656	0	0
Bacteria	Firmicutes	Bacilli	Lactobacillales	Lactobacillaceae	Lactobacillus	Lactobacillus jensenii	109790	0	249	33	31	36	121	23	49	43	16	6	6	0	0	0
Bacteria	Firmicutes	Bacilli	Lactobacillales	Lactobacillaceae	Lactobacillus	Lactobacillus helveticus	1587	0	0	0	0	0	0	0	0	0	0	546	7	7	8	0
Bacteria	Bacteroidetes	Bacteroidia	Bacteroidales	Prevotellaceae	Prevotella	Prevotella intermedia	28131	0	71	0	26	33	0	0	0	0	1	0	0	0	149	178
Bacteria	Actinobacteria	Actinobacteria	Bifidobacteriales	Bifidobacteriaceae	Bifidobacterium	Bifidobacterium bifidum	1681	7	27	74	61	9	11	3	8	199	49	0	26	19	8	8
Bacteria	Firmicutes	Clostridia	Clostridiales	Christensenellaceae	Christensenella	Christensenella minuta	626937	0	60	0	0	39	37	0	3	44	7	15	0	74	82	0
Bacteria	Firmicutes	Clostridia	Clostridiales	Peptostreptococcaceae	Filifactor	Filifactor alocis	143361	0	0	0	42	269	0	0	123	0	0	111	0	0	0	0
Bacteria	Firmicutes	Bacilli	Lactobacillales	Streptococcaceae	Streptococcus	Streptococcus pyogenes	1314	0	0	0	0	0	0	193	0	0	140	0	0	208	0	0
Bacteria	Proteobacteria	Deltaproteobacteria	Desulfovibrionales	Desulfovibrionaceae	Desulfovibrio	Desulfovibrio fairfieldensis	44742	0	176	53	22	0	89	0	0	111	0	0	34	41	0	0
Bacteria	Proteobacteria	Epsilonproteobacteria	Campylobacterales	Helicobacteraceae	Helicobacter	Helicobacter cinaedi	213	7	197	55	19	43	12	18	4	3	5	20	41	3	0	24
Bacteria	Firmicutes	Bacilli	Lactobacillales	Streptococcaceae	Streptococcus	Streptococcus pasteurianus	197614	3	0	0	49	0	266	7	142	0	0	0	0	16	0	31
Bacteria	Firmicutes	Clostridia	Clostridiales	Ruminococcaceae	Ruthenibacterium	Ruthenibacterium lactatiformans	1550024	0	0	13	33	7	0	5	25	8	18	72	6	58	98	15
Bacteria	Actinobacteria	Actinobacteria	Corynebacteriales	Corynebacteriaceae	Corynebacterium	Corynebacterium casei	160386	0	0	0	370	0	0	0	0	0	14	0	0	0	0	0
Bacteria	Bacteroidetes	Bacteroidia	Bacteroidales	Barnesiellaceae	Barnesiella	Barnesiella viscericola	397865	0	93	19	80	99	2	1	7	0	3	7	0	19	25	13
Bacteria	Actinobacteria	Coriobacteriia	Eggerthellales	Eggerthellaceae	Denitrobacterium	Denitrobacterium detoxificans	79604	24	0	121	44	16	19	0	23	12	0	3	59	0	0	39
Bacteria	Firmicutes	Bacilli	Lactobacillales	Enterococcaceae	Enterococcus	Enterococcus sp. M190262	2582830	0	0	0	0	0	0	4	0	0	1	14	0	38	0	0
Bacteria	Firmicutes	Bacilli	Lactobacillales	Streptococcaceae	Streptococcus	Streptococcus salivarius	1304	0	67	130	39	130	0	0	0	0	0	0	0	0	0	0
Bacteria	Firmicutes	Bacilli	Bacillales	Staphylococcaceae	Jeotgalicoccus	Jeotgalicoccus saudimassiliensis	1461582	0	0	1	199	0	13	0	0	0	3	0	0	0	0	0
Bacteria	Proteobacteria	Gammaproteobacteria	Pasteurellales	Pasteurellaceae	Rodentibacter	Rodentibacter pneumotropicus	758	0	19	185	10	4	0	7	5	2	0	0	0	0	0	32
Bacteria	Bacteroidetes	Bacteroidia	Bacteroidales	Bacteroidaceae	Bacteroides	Bacteroides coprosuis	151276	125	1	58	18	27	0	0	3	5	1	9	6	18	29	5
Bacteria	Firmicutes	Erysipelotrichia	Erysipelotrichales	Erysipelotrichaceae	Faecalitalea	Faecalitalea cylindroides	39483	0	20	25	0	0	164	28	11	6	0	0	15	0	0	21
Bacteria	Spirochaetes	Spirochaetia	Brachyspirales	Brachyspiraceae	Brachyspira	Brachyspira hyodysenteriae	159	0	0	0	0	0	0	0	0	0	0	305	0	0	0	0
Bacteria	Bacteroidetes	Flavobacteriia	Flavobacteriales	Flavobacteriaceae	Capnocytophaga	Capnocytophaga canimorsus	28188	0	0	0	0	0	0	0	0	0	289	0	0	0	0	0
Bacteria	Firmicutes	Bacilli	Lactobacillales	Streptococcaceae	Lactococcus	Lactococcus lactis	1358	0	24	3	0	0	11	0	3	2	0	0	4	3	5	9
Bacteria	Proteobacteria	Betaproteobacteria	Burkholderiales	Comamonadaceae	Delftia	Delftia tsuruhatensis	180282	0	0	0	0	0	0	0	0	0	219	0	0	0	0	0
Bacteria	Firmicutes	Bacilli	Lactobacillales	Streptococcaceae	Streptococcus	Streptococcus agalactiae	1311	17	0	0	0	0	0	35	0	0	76	0	0	0	0	0
Bacteria	Firmicutes	Clostridia	Clostridiales	Clostridiaceae	Hungatella	Hungatella hathewayi	154046	0	0	0	0	210	0	0	7	0	5	0	0	0	38	0
Bacteria	Firmicutes	Clostridia	Clostridiales	Eubacteriaceae	Eubacterium	Eubacterium limosum	1736	4	12	0	17	0	8	0	23	12	12	15	22	11	0	16
Bacteria	Actinobacteria	Actinobacteria	Bifidobacteriales	Bifidobacteriaceae	Bifidobacterium	Bifidobacterium pseudocatenulatum	28026	3	0	22	14	21	7	7	13	7	0	0	21	18	0	42
Bacteria	Firmicutes	Bacilli	Lactobacillales	Lactobacillaceae	Lactobacillus	Lactobacillus fermentum	1613	0	17	0	10	5	12	0	4	15	0	42	5	0	4	30
Bacteria	Firmicutes	Clostridia	Clostridiales	Christensenellaceae	Christensenella	Christensenella sp. Marseille-P3954	2086585	0	81	0	11	0	0	0	8	56	0	0	0	10	0	0
Bacteria	Firmicutes	Bacilli	Bacillales	Staphylococcaceae	Macrococcus	Macrococcus sp. IME1552	1898474	0	0	0	85	0	6	0	0	0	4	0	0	0	0	0
Bacteria	Firmicutes	Clostridia	Clostridiales	Lachnospiraceae	Cellulosilyticum	Cellulosilyticum sp. WCF-2	2497860	0	0	0	0	0	0	12	119	0	13	0	0	0	0	0
Bacteria	Proteobacteria	Alphaproteobacteria	Rhizobiales	Brucellaceae	Ochrobactrum	Ochrobactrum pseudogrignonense	419475	0	0	4	0	0	26	0	0	0	0	0	0	0	107	0
Bacteria	Firmicutes	Clostridia	Clostridiales	Clostridiaceae	Clostridium	Clostridium chauvoei	46867	0	125	0	0	0	0	0	0	0	0	0	0	0	0	0
Bacteria	Firmicutes	Clostridia	Clostridiales	Eubacteriaceae	Eubacterium	Eubacterium callanderi	53442	0	19	16	10	2	10	0	6	24	5	0	3	9	0	0
Bacteria	Firmicutes	Bacilli	Lactobacillales	Enterococcaceae	Enterococcus	Enterococcus cecorum	44008	0	0	14	0	0	5	6	0	0	0	0	15	0	0	11
Bacteria	Actinobacteria	Coriobacteriia	Eggerthellales	Eggerthellaceae	Adlercreutzia	Adlercreutzia equolifaciens	446660	2	30	9	1	0	0	0	0	6	0	7	7	8	34	3
Bacteria	Firmicutes	Bacilli	Lactobacillales	Leuconostocaceae	Weissella	Weissella cibaria	137591	0	0	13	1	0	44	2	13	3	0	0	0	0	0	0
Bacteria	Actinobacteria	Actinobacteria	Micrococcales	Microbacteriaceae	Leucobacter	Leucobacter sp. DSM 101948	1935379	0	0	0	45	33	0	0	0	0	0	0	0	0	0	0
Bacteria	Spirochaetes	Spirochaetia	Spirochaetales	Spirochaetaceae	Treponema	Treponema succinifaciens	167	0	0	0	0	0	0	61	15	0	17	0	10	0	0	0
Bacteria	Proteobacteria	Betaproteobacteria	Burkholderiales	Burkholderiaceae	Cupriavidus	Cupriavidus metallidurans	119219	0	0	0	0	0	102	0	0	0	0	0	0	0	0	0
Bacteria	Firmicutes	Clostridia	Clostridiales	Lachnospiraceae	Blautia	Blautia producta	33035	0	0	0	0	4	2	0	2	0	2	0	0	3	0	0
Bacteria	Actinobacteria	Actinobacteria	Actinomycetales	Actinomycetaceae	Trueperella	Trueperella pyogenes	1661	0	0	0	0	0	0	7	0	0	0	0	9	0	0	0
Bacteria	Actinobacteria	Actinobacteria	Micrococcales	Micrococcaceae	Glutamicibacter	Glutamicibacter arilaitensis	256701	0	0	0	0	0	0	0	0	0	0	0	0	59	0	0
Bacteria	Firmicutes	Clostridia	Clostridiales	Hungateiclostridiaceae	Mageeibacillus	Mageeibacillus indolicus	884684	0	0	0	0	6	7	0	0	0	0	0	0	26	31	22
Bacteria	Firmicutes	Clostridia	Clostridiales	Clostridiales Family XIII. Incertae Sedis	Aminipila	Aminipila sp. JN-39	2507160	1	0	0	2	1	1	0	0	0	0	0	0	0	0	0
Bacteria	Actinobacteria	Actinobacteria	Micrococcales	Brevibacteriaceae	Brevibacterium	Brevibacterium linens	1703	0	0	0	0	0	0	0	0	0	0	0	0	0	0	23
Bacteria	Firmicutes	Bacilli	Lactobacillales	Lactobacillaceae	Pediococcus	Pediococcus acidilactici	1254	0	0	0	0	0	0	0	3	5	1	8	10	0	3	38
Bacteria	Proteobacteria	Epsilonproteobacteria	Campylobacterales	Helicobacteraceae	Helicobacter	Helicobacter bilis	37372	0	0	0	0	0	1	33	12	0	18	0	4	0	0	0
Bacteria	Firmicutes	Clostridia	Clostridiales	Oscillospiraceae	Oscillibacter	Oscillibacter sp. PEA192	2109687	0	0	0	0	76	0	0	0	0	0	0	0	0	0	0
Bacteria	Actinobacteria	Actinobacteria	Bifidobacteriales	Bifidobacteriaceae	Bifidobacterium	Bifidobacterium choerinum	35760	0	26	16	11	17	0	0	0	0	0	0	0	0	0	0
Bacteria	Bacteroidetes	Bacteroidia	Bacteroidales	Prevotellaceae	Prevotella	Prevotella ruminicola	839	0	0	0	0	0	55	0	12	0	0	0	0	0	1	0
Bacteria	Firmicutes	Bacilli	Lactobacillales	Lactobacillaceae	Lactobacillus	Lactobacillus sakei	1599	0	0	0	0	2	0	0	2	0	0	0	0	0	0	0
Bacteria	Actinobacteria	Actinobacteria	Bifidobacteriales	Bifidobacteriaceae	Parascardovia	Parascardovia denticolens	78258	0	4	0	0	0	0	28	1	0	4	0	0	14	11	0
Bacteria	Firmicutes	Clostridia	Clostridiales	Christensenellaceae	Christensenella	Christensenella massiliensis	1805714	0	0	0	0	0	0	0	0	0	9	0	0	0	0	49
Bacteria	Firmicutes	Bacilli	Lactobacillales	Lactobacillaceae	Lactobacillus	Lactobacillus brevis	1580	0	14	7	4	4	9	0	5	0	2	0	2	2	3	2
Bacteria	Firmicutes	Clostridia	Clostridiales	Unknown	Intestinimonas	Intestinimonas butyriciproducens	1297617	2	0	0	0	0	5	0	0	5	3	0	0	0	0	0
Bacteria	Proteobacteria	Gammaproteobacteria	Enterobacterales	Enterobacteriaceae	Kosakonia	Kosakonia cowanii	208223	0	0	0	0	0	25	0	0	0	0	0	0	0	0	0
Bacteria	Bacteroidetes	Bacteroidia	Bacteroidales	Bacteroidaceae	Bacteroides	Bacteroides heparinolyticus	28113	5	7	12	2	0	2	4	0	5	2	3	5	0	0	0
Bacteria	Firmicutes	Bacilli	Lactobacillales	Carnobacteriaceae	Jeotgalibaca	Jeotgalibaca sp. PTS2502	1903686	0	0	0	16	0	0	0	0	0	0	0	0	0	0	0
Bacteria	Firmicutes	Bacilli	Lactobacillales	Lactobacillaceae	Lactobacillus	Lactobacillus gallinarum	52242	0	15	0	11	12	0	0	0	0	0	0	0	0	0	0
Bacteria	Firmicutes	Tissierellia	Tissierellales	Peptoniphilaceae	Peptoniphilus	Peptoniphilus sp. ING2-D1G	1912856	0	1	1	0	0	0	0	0	7	0	0	42	0	0	1
Bacteria	Firmicutes	Bacilli	Lactobacillales	Lactobacillaceae	Pediococcus	Pediococcus pentosaceus	1255	0	0	11	0	2	20	0	4	8	0	0	2	0	0	0
Bacteria	Proteobacteria	Gammaproteobacteria	Pseudomonadales	Moraxellaceae	Acinetobacter	Acinetobacter soli	487316	0	0	0	0	0	0	0	0	0	0	0	0	51	0	0
Bacteria	Proteobacteria	Deltaproteobacteria	Desulfuromonadales	Geobacteraceae	Geobacter	Geobacter sulfurreducens	35554	0	0	0	0	0	0	11	0	40	0	0	0	0	0	0
Bacteria	Firmicutes	Clostridia	Clostridiales	Ruminococcaceae	Ruminococcus	Ruminococcus champanellensis	1161942	0	7	0	0	0	0	13	0	0	5	0	0	13	9	0
Bacteria	Firmicutes	Bacilli	Bacillales	Planococcaceae	Sporosarcina	Sporosarcina pasteurii	1474	0	0	0	31	0	0	0	0	0	6	0	0	0	0	0
Bacteria	Firmicutes	Bacilli	Lactobacillales	Leuconostocaceae	Leuconostoc	Leuconostoc citreum	33964	0	14	1	0	0	5	0	0	1	0	0	0	0	0	2
Bacteria	Firmicutes	Bacilli	Bacillales	Staphylococcaceae	Salinicoccus	Salinicoccus halodurans	407035	0	0	0	14	0	2	0	0	0	0	0	0	0	0	0
Bacteria	Firmicutes	Bacilli	Bacillales	Staphylococcaceae	Staphylococcus	Staphylococcus succinus	61015	0	20	0	3	0	2	0	3	0	0	0	0	0	0	0
Bacteria	Proteobacteria	Gammaproteobacteria	Enterobacterales	Enterobacteriaceae	Citrobacter	Citrobacter werkmanii	67827	0	0	0	0	0	27	0	0	0	0	0	0	0	0	0
Bacteria	Proteobacteria	Gammaproteobacteria	Pseudomonadales	Pseudomonadaceae	Pseudomonas	Pseudomonas yamanorum	515393	0	0	1	0	0	0	0	0	2	0	0	5	11	0	0
Bacteria	Actinobacteria	Coriobacteriia	Coriobacteriales	Atopobiaceae	Libanicoccus	Libanicoccus massiliensis	1871022	0	0	10	0	0	2	2	0	0	0	3	0	16	0	7
Bacteria	Proteobacteria	Epsilonproteobacteria	Campylobacterales	Campylobacteraceae	Campylobacter	Campylobacter upsaliensis	28080	0	0	0	0	0	4	10	5	3	9	0	4	0	0	0
Bacteria	Firmicutes	Bacilli	Lactobacillales	Streptococcaceae	Streptococcus	Streptococcus respiraculi	2021971	0	0	0	0	0	0	0	0	34	0	0	0	0	0	0
Bacteria	Bacteroidetes	Bacteroidia	Bacteroidales	Rikenellaceae	Alistipes	Alistipes sp. Marseille-P5997	2364787	0	0	22	0	0	0	0	0	0	0	0	0	0	0	0
Bacteria	Bacteroidetes	Sphingobacteriia	Sphingobacteriales	Sphingobacteriaceae	Sphingobacterium	Sphingobacterium thalpophilum	259	0	0	0	0	0	0	0	0	0	0	0	0	0	0	0
Bacteria	Firmicutes	Bacilli	Lactobacillales	Enterococcaceae	Enterococcus	Enterococcus avium	33945	0	0	0	0	0	0	0	0	0	0	11	22	0	0	0
Bacteria	Firmicutes	Clostridia	Clostridiales	Oscillospiraceae	Oscillibacter	Oscillibacter valericigenes	351091	0	0	0	0	1	2	0	0	0	0	0	0	4	0	24
Bacteria	Firmicutes	Clostridia	Clostridiales	Peptostreptococcaceae	Paeniclostridium	Paeniclostridium sordellii	1505	0	18	0	0	0	0	0	0	2	0	0	0	0	0	0
Bacteria	Firmicutes	Clostridia	Clostridiales	Hungateiclostridiaceae	Ruminiclostridium	Ruminiclostridium cellulolyticum	1521	0	19	0	0	0	11	0	0	0	0	0	0	0	0	0
Bacteria	Proteobacteria	Gammaproteobacteria	Pseudomonadales	Pseudomonadaceae	Pseudomonas	Pseudomonas parafulva	157782	0	0	0	0	0	0	0	0	0	0	0	0	0	27	0
Bacteria	Actinobacteria	Actinobacteria	Corynebacteriales	Corynebacteriaceae	Corynebacterium	Corynebacterium maris	575200	0	0	0	0	0	0	0	0	0	3	0	0	0	0	0
Bacteria	Firmicutes	Tissierellia	Tissierellales	Unknown	Sporanaerobacter	Sporanaerobacter sp. NJN-17	2507161	1	0	4	3	0	5	3	0	0	1	0	2	2	4	0
Bacteria	Actinobacteria	Actinobacteria	Micrococcales	Microbacteriaceae	Microbacterium	Microbacterium foliorum	104336	0	0	2	0	15	0	0	0	0	0	0	0	0	0	0
Bacteria	Bacteroidetes	Bacteroidia	Bacteroidales	Porphyromonadaceae	Petrimonas	Petrimonas mucosa	1642646	0	0	0	0	0	1	0	0	0	0	1	0	5	2	1
Bacteria	Firmicutes	Bacilli	Lactobacillales	Streptococcaceae	Streptococcus	Streptococcus mitis	28037	0	0	13	0	0	0	0	0	0	0	0	0	0	0	0
Bacteria	Actinobacteria	Actinobacteria	Bifidobacteriales	Bifidobacteriaceae	Bifidobacterium	Bifidobacterium catenulatum	1686	0	0	0	0	0	0	0	5	0	0	0	15	0	0	0
Bacteria	Spirochaetes	Spirochaetia	Brachyspirales	Brachyspiraceae	Brachyspira	Brachyspira intermedia	84377	0	0	0	0	0	0	0	0	0	0	18	0	0	0	0
Bacteria	Actinobacteria	Coriobacteriia	Eggerthellales	Eggerthellaceae	Gordonibacter	Gordonibacter pamelaeae	471189	0	0	3	0	4	0	0	0	0	0	0	0	0	0	0
Bacteria	Firmicutes	Clostridia	Clostridiales	Lachnospiraceae	Anaerostipes	Anaerostipes rhamnosivorans	1229621	0	0	0	0	0	0	0	0	0	0	13	0	0	0	0
Bacteria	Firmicutes	Clostridia	Clostridiales	Lachnospiraceae	Lachnoanaerobaculum	Lachnoanaerobaculum umeaense	617123	0	0	0	0	0	0	0	0	0	0	0	0	3	0	13
Bacteria	Proteobacteria	Gammaproteobacteria	Enterobacterales	Enterobacteriaceae	Citrobacter	Citrobacter rodentium	67825	0	0	0	0	0	0	0	0	3	0	0	0	0	0	0
Eukaryota	Ascomycota	Saccharomycetes	Saccharomycetales	Saccharomycetaceae	Saccharomyces	Saccharomyces cerevisiae	4932	12862	56480	1858	12777	2750	5950	2150	15119	403	5052	10244	7239	44312	103475	55535
Eukaryota	Unknown	Unknown	Tritrichomonadida	Tritrichomonadidae	Tritrichomonas	Tritrichomonas muris	5726	4284	15111	1694	491	1668	4794	3994	1737	3	1475	8736	8	0	1	128
Eukaryota	Ascomycota	Saccharomycetes	Saccharomycetales	Saccharomycetaceae	Saccharomyces	Saccharomyces eubayanus	1080349	45	418	82	156	38	56	32	93	42	57	8	175	314	494	355
Eukaryota	Ascomycota	Sordariomycetes	Hypocreales	Nectriaceae	Fusarium	Fusarium verticillioides	117187	8	21	0	7	0	0	0	0	14	0	0	0	18	0	13
Eukaryota	Ascomycota	Sordariomycetes	Hypocreales	Nectriaceae	Fusarium	Fusarium graminearum	5518	12	32	28	0	14	71	0	0	0	11	0	0	0	0	0
Eukaryota	Platyhelminthes	Trematoda	Strigeidida	Schistosomatidae	Schistosoma	Schistosoma japonicum	6182	23	414	13	47	60	116	41	65	17	236	240	23	335	822	332
Eukaryota	Arthropoda	Arachnida	Sarcoptiformes	Myocoptidae	Myocoptes	Myocoptes musculinus	1046713	0	227	112	0	33	0	0	0	0	0	69	0	360	656	255
Eukaryota	Ascomycota	Saccharomycetes	Saccharomycetales	Saccharomycetaceae	Kluyveromyces	Kluyveromyces marxianus	4911	0	0	0	87	59	0	0	0	0	0	0	0	335	0	0
Eukaryota	Ascomycota	Eurotiomycetes	Eurotiales	Aspergillaceae	Aspergillus	Aspergillus oryzae	5062	0	3	1	9	1	2	1	0	1	1	7	0	4	8	6
Eukaryota	Unknown	Unknown	Unknown	Entamoebidae	Entamoeba	Entamoeba muris	545931	0	2	51	0	2	9	1	4	0	4	0	0	15	3	8
Eukaryota	Nematoda	Chromadorea	Rhabditida	Heteroxynematidae	Aspiculuris	Aspiculuris tetraptera	451377	0	10	2	0	0	34	9	29	0	0	0	0	0	0	0
Eukaryota	Unknown	Unknown	Diplomonadida	Hexamitidae	Spironucleus	Spironucleus muris	39710	0	0	0	0	0	42	2	1	0	1	0	0	0	0	0
Eukaryota	Nematoda	Chromadorea	Rhabditida	Oxyuridae	Syphacia	Syphacia obvelata	412127	0	0	0	0	0	0	0	0	0	0	0	7	0	0	0
Viruses	Unknown	Unknown	Unknown	Geminiviridae	Mastrevirus	Wheat dwarf virus	10834	1	6	11	8	11	6	2	8	8	0	0	0	6	15	21
Viruses	Unknown	Unknown	Ortervirales	Retroviridae	Gammaretrovirus	Mus musculus mobilized endogenous polytropic provirus	590745	0	7	10	17	7	0	0	7	0	5	3	1	7	0	5
Viruses	Unknown	Unknown	Caudovirales	Myoviridae	Unknown	Lactobacillus prophage Lj771	139871	0	46	2	11	1	8	1	7	0	0	6	1	7	29	48
