# Supplementary material for: A comprehensive approach for microbiota and health monitoring in mouse colonies using metagenomic shotgun sequencing
Source: Anim Microbiome. 2021 Jul 29;3:53. doi: 10.1186/s42523-021-00113-4 (PMC8323313; doi:10.1186/s42523-021-00113-4)
Supplement: Supplementary file 7 — Differences between SPF and non-SPF mice at phylum and family level. Each line represents phylum (average greater than 100 ppm in at least one of the two groups of samples) or family (average above 100 ppm in both groups of samples, except for Helicobacteraceae which are absent in the SPF mice) identified in SPF and non-SPF samples. Pvalues have been calculated by DSEQ2 in Bioconductor. Families and phyla whose differences were statistically significant show a pvalue< 0,05. [file 42523_2021_113_MOESM7_ESM.xlsx]

## Sheet: Foglio1
	Additional file 7. Differences between SPF and non-SPF mice at phylum and family level.
		pvalue
Family	Helicobacteraceae	2.09439e-112
	Enterobacteriaceae	1.4887e-08
	Tannerellaceae	4.51556e-06
	Bifidobacteriaceae	9.98347e-05
	Akkermansiaceae	0.000333563
	Lactobacillaceae	0.00356881
	Bacteroidaceae	0.0106854
	Enterococcaceae	0.0160567
	Erysipelotrichaceae	0.0340666
	Ruminococcaceae	0.089431
	Lachnospiraceae	0.209564
	Clostridiaceae	0.361613
	Muribaculaceae	0.367874
	Peptostreptococcaceae	0.405829
	Oscillospiraceae	0.888809
Phylum	Proteobacteria	1.0747e-19						x
	Firmicutes	4.33019e-13
	Verrucomicrobia	0.00500403
	Bacteroidetes	0.0256664
	Actinobacteria	0.239856
