# Supplementary material for: A comprehensive approach for microbiota and health monitoring in mouse colonies using metagenomic shotgun sequencing
Source: Anim Microbiome. 2021 Jul 29;3:53. doi: 10.1186/s42523-021-00113-4 (PMC8323313; doi:10.1186/s42523-021-00113-4)
Supplement: Supplementary file 9 — Taxonomic composition of gut microbiota at phylum level: comparison with other studies. Comparison between the present study and four published studies (indicated with author’s name and [ref.]). For each study are indicated: sequencing method; health/ microbiological status of mice; mice strain; type of sample (DNA source); relative abundance of each of the four most represented phyla of the gut microbiota. [file 42523_2021_113_MOESM9_ESM.xlsx]

## Sheet: Foglio1
	Additional file 9. Taxonomic composition of gut microbiota at phylum level: comparison with other studies
			Scavizzi et al			Hildebrand [65]			Krych [62]		Rosshart [48]				Lagkouvardos [61]
	sequencing method		metagenome shotgun NGS	metagenome shotgun NGS		16S rDNA pyrosequencing	16S rDNA pyrosequencing		partial 16S rRNA gene pyro-sequencing		16S ribosomal RNA (rRNA)	16S ribosomal RNA (rRNA)	16S ribosomal RNA (rRNA)		16S rRNA sequencing
	health/microbiological status of mice		non-SPF mice	healthy specific-pathogen-free (SPF) mice		healthy specific-pathogen-free (SPF) mice	healthy specific-pathogen-free (SPF) mice		healthy specific-pathogen-free (SPF) mice		healthy specific-pathogen-free (SPF) mice	wildings	wild		healthy specific-pathogen-free (SPF) mice
	mice strains		various strains	various strains		various strains	various strains		several mice strains including NOD and Balbc		C57BL/6	C57BL/6NTac	M. musculus domesticus		mouse lines obtained from different providers
	sample type		fecal pellet	fecal pellet		caecal content	caecal content		fecal pellet		caecal content	caecal content	caecal content		Feces and gut contents
	additional strain informations					enterotype 1	enterotype 2
	Firmicutes		0.1876	0.4468		0.689	0.175		range between 43.9% and 63.4%		0.92	0.6868	0.7947		0.906428
	Bacteroidetes		0.5315	0.5393		0.274	0.656		range between 22,0% and 51%		0.05041	0.2074	0.06446		0.0630411
	Proteobacteria		0.2399	0.0039		0.016	0.125		range between 0,08 % and 0,93%		0.0005	0.07784	0.1228		0.00683972
	Verrucomicrobia		0.024	0.0004		na	na		range between 0.0% and 7,7%		na	na	na		0.00711492
